# Supplementary material for: Comparative transcriptomic analysis of antimony resistant and susceptible Leishmania infantum lines
Source: Parasit Vectors. 2020 Nov 30;13:600. doi: 10.1186/s13071-020-04486-4 (PMC7706067; doi:10.1186/s13071-020-04486-4)
Supplement: Supplementary file 1 — Additional file 1: Table S1. Enriched genes for biological process category with Gene Ontology assigned terms. [file 13071_2020_4486_MOESM1_ESM.xlsx]

## Sheet: Enriched genes for Biological P
Additional file 1: Table S1. Enriched genes for biological process category with Gene Ontology assigned terms
	Description	Fold Change	P-value	Regulation	GO enriched term
Protein phosphorylation
LINF_320013700	CYC2-like (Cytochrome c mitochondrial import factor) cyclin - putative	5.56	3.34E-42	UP	OVER
LINF_300042100	CYC2-like (Cytochrome c mitochondrial import factor) protein - putative	5.3	5.56E-31	UP	OVER
LINF_240025000	Cyclin 10	4.15	1.97E-21	UP	OVER
LINF_240024900	Cyclin 11 - putative	2.27	3.35E-12	UP	OVER
LINF_340027100	Dual specificity protein phosphatase - putative	8.93	4.34E-107	UP	OVER
LINF_360054700	Elongation factor-2 kinase-like protein	3.23	2.10E-16	UP	OVER
LINF_330014700	G1 cyclin CycE4 - putative	2.05	6.85E-12	UP	OVER
LINF_240009600	Kelch motif; Galactose oxidase - central domain containing protein - putative|Pfam:PF13854|Pfam:PF13418|Pfam:PF13415	3.49	3.29E-37	UP	OVER
LINF_350046100	Kinetoplastid kinetochore protein 3 - putative	2.02	9.69E-13	UP	OVER
LINF_250012200	Myosin heavy chain kinase c-like protein	3.37	3.77E-20	UP	OVER
LINF_250012100	Myosin heavy chain kinase c-like protein	2.87	6.29E-24	UP	OVER
LINF_360037400	Phosphatidylinositol 3- and 4-kinase - putative|Pfam:PF08163|Pfam:PF00454	2.52	2.11E-16	UP	OVER
LINF_340051500	Phosphatidylinositol 3-kinase (tor2) - putative	3.14	2.15E-32	UP	OVER
LINF_320020300	Phosphatidylinositol 3-related kinase - putative	3.32	2.03E-41	UP	OVER
LINF_300023300	Phosphatidylinositol kinase - putative	3.97	4.10E-42	UP	OVER
LINF_020006200	Phosphatidylinositol kinase related protein - putative	3.62	4.97E-37	UP	OVER
LINF_360034100	Protein kinase - putative	3.88	5.44E-42	UP	OVER
LINF_340036900	Protein kinase - putative	3.77	9.76E-28	UP	OVER
LINF_260026400	Protein kinase - putative	3.28	4.91E-38	UP	OVER
LINF_310025800	Protein kinase - putative	2.98	2.53E-19	UP	OVER
LINF_190008500	Protein kinase - putative	2.68	3.79E-21	UP	OVER
LINF_260014700	Protein kinase - putative	2.51	2.44E-19	UP	OVER
LINF_070012500	Protein kinase - putative	2.5	1.19E-20	UP	OVER
LINF_330022300	Protein kinase - putative	2.37	5.08E-17	UP	OVER
LINF_030008300	Protein kinase - putative	2.36	1.25E-17	UP	OVER
LINF_070007700	Protein kinase - putative	2.26	1.70E-14	UP	OVER
LINF_250022100	Protein kinase - putative	2.17	1.82E-16	UP	OVER
LINF_080010400	Protein kinase - putative	2.13	1.03E-14	UP	OVER
LINF_170014100	Protein kinase - putative	2.04	4.70E-10	UP	OVER
LINF_310025700	Protein kinase - putative	2.02	2.48E-11	UP	OVER
LINF_350014800	Protein Kinase - casein kinase, putative	2.48	3.86E-24	UP	OVER
LINF_320018600	Protein kinase domain; Protein tyrosine kinase - putative|Pfam:PF00069|Pfam:PF07714	2.2	3.71E-11	UP	OVER
LINF_290008700	Protein kinase-like protein	2.4	7.12E-11	UP	OVER
LINF_010011100	Rab-GTPase-TBC (Tre-2/Bub2/Cdc16) domain containing protein - putative|Pfam:PF00566	2.13	1.17E-16	UP	OVER
LINF_360054800	Related to elongation factor-2 kinase efk-1b isoform-like protein	6.79	1.94E-67	UP	OVER
LINF_360073800	Target of rapamycin (TOR) kinase 1 - putative	2.5	1.01E-25	UP	OVER
LINF_340047100	Target of rapamycin kinase 3	2.74	2.33E-21	UP	OVER
Microtubule-based movement
LINF_070010300	Dynein heavy chain - N-terminal region 2 - putative|Pfam:PF08393	5.9	6.51E-54	UP	OVER
LINF_340046500	Dynein heavy chain - putative	4.75	2.11E-55	UP	OVER
LINF_330035600	Dynein intermediate chain - putative	2.04	2.02E-17	UP	OVER
LINF_320008200	Intraflagellar transport protein 140 - putative	2.11	1.04E-20	UP	OVER
LINF_270017700	Intraflagellar transport protein 88 - putative	2.16	2.53E-19	UP	OVER
LINF_130011900	Kinesin - putative	5.87	1.11E-70	UP	OVER
LINF_160020700	Kinesin - putative	5.71	6.25E-85	UP	OVER
LINF_350026000	Kinesin - putative	4.12	4.48E-41	UP	OVER
LINF_240019700	Kinesin - putative	3.86	8.55E-49	UP	OVER
LINF_230013200	Kinesin - putative	3.01	6.64E-36	UP	OVER
LINF_190011700	Kinesin - putative	2.84	1.84E-18	UP	OVER
LINF_190011900	Kinesin - putative	2.41	5.55E-20	UP	OVER
LINF_190011800	Kinesin - putative	2.28	5.07E-14	UP	OVER
LINF_300020100	Kinesin - putative	2.13	8.80E-13	UP	OVER
LINF_130021600	Kinesin-13 5 - putative	2.02	1.70E-13	UP	OVER
LINF_260024800	Microtubule-associated protein - putative	3.73	1.67E-59	UP	OVER
LINF_330038800	Present in the outer mitochondrial membrane proteome 22-1	4.06	1.74E-37	UP	OVER
LINF_040010500	Tetratricopeptide repeat; TPR repeat - putative|Pfam:PF00515|Pfam:PF13181|Pfam:PF07719|Pfam:PF14559|Pfam:PF07721|Pfam:PF13174|Pfam:PF13432|Pfam:PF13414	2.14	2.06E-19	UP	OVER
LINF_300039800	WD domain - G-beta repeat - putative|Pfam:PF00400	2	1.78E-11	UP	OVER
LINF_210017400	WD40 repeat-containing protein	2.06	4.35E-21	UP	OVER
Protein ubiquitination
LINF_160018000	Cullin family; Cullin protein neddylation domain containing protein - putative|Pfam:PF00888|Pfam:PF10557	2.23	1.06E-15	UP	OVER
LINF_360031500	Cullin protein neddylation domain containing protein - putative|Pfam:PF10557	2.21	8.56E-16	UP	OVER
LINF_340041000	HECT-domain (Homologous to the E6-AP Carboxyl Terminus) (ubiquitin-transferase) - putative|Pfam:PF00632	5.07	1.22E-25	UP	OVER
LINF_320016600	HECT-domain (Homologous to the E6-AP Carboxyl Terminus) (ubiquitin-transferase) - putative|Pfam:PF00632	2.94	4.62E-43	UP	OVER
LINF_110017600	protein transport protein SEC31 - putative	3.57	6.80E-54	UP	OVER
LINF_270014400	Right handed beta helix region; Periplasmic copper-binding protein (NosD) - putative|Pfam:PF13229|Pfam:PF05048	4.32	8.18E-46	UP	OVER
LINF_350059500	SPRY (SPla and the RYanodine Receptor) domain; HECT (Homologous to the E6-AP Carboxyl Terminus)-domain (ubiquitin-transferase)	9.14	4.18E-81	UP	OVER
LINF_130020100	SPRY (SPla and the RYanodine Receptor) domain; HECT (Homologous to the E6-AP Carboxyl Terminus)-domain (ubiquitin-transferase)	4.58	1.62E-48	UP	OVER
LINF_320046500	SPRY (SPla and the RYanodine Receptor) domain; HECT (Homologous to the E6-AP Carboxyl Terminus)-domain (ubiquitin-transferase)	3.83	3.05E-38	UP	OVER
LINF_260029200	SPRY (SPla and the RYanodine Receptor) domain; HECT (Homologous to the E6-AP Carboxyl Terminus)-domain (ubiquitin-transferase)	4.88	2.56E-70	UP	OVER
LINF_300015700	Ubiquitin conjugation factor E4 B - putative	2.03	2.95E-17	UP	OVER
LINF_090013600	Ubiquitin ligase - putative	2.96	6.79E-28	UP	OVER
LINF_360053000	Ubiquitin protein ligase - putative	7.3	3.59E-111	UP	OVER
LINF_230013100	Ubiquitin-activating enzyme E1 - putative	2.05	1.93E-18	UP	OVER
LINF_350029800	Ubiquitin-protein ligase - putative	4.17	2.15E-47	UP	OVER
LINF_360074000	Ubiquitin-protein ligase - putative	3.79	4.98E-32	UP	OVER
LINF_070008000	Ubiquitin-protein ligase-like - putative	6.82	4.91E-99	UP	OVER
LINF_160017100	WW domain containing protein - putative|Pfam:PF00397	2.63	5.06E-15	UP	OVER
LINF_220017000	Zinc finger - C3HC4 type (RING finger) containing protein - putative|Pfam:PF13920	3.77	2.20E-40	UP	OVER
LINF_360037300	Zinc finger protein (predicted)	2.21	6.11E-11	UP	OVER
Protein ubiquitination; translation
LINF_360043900	polyubiquitin - putative	3.37	1.10E-17	UP	OVER/UNDER
Protein ubiquitination; organelle organization
LINF_360047200	Zinc finger - C3HC4 type (RING finger) containing protein - putative|Pfam:PF13920|Pfam:PF13923	2.15	1.12E-09	UP	OVER
Biosynthetic process
LINF_170011100	Phenazine biosynthesis-like protein - putative|Pfam:PF02567	2.15	3.76E-08	UP	OVER
LINF_350008300	serine palmitoyltransferase - putative	2.99	2.23E-35	UP	OVER
Cellular process
LINF_350025400	Ankyrin repeat protein - putative	2.67	1.11E-21	UP	OVER
LINF_230006200	Concanavalin A-like lectin; glucanases superfamily; Beige; BEACH domain containing protein - putative|Pfam:PF13385|Pfam:PF02138	2.87	1.45E-27	UP	OVER
LINF_190015000	FYVE zinc finger containing protein - putative|Pfam:PF01363	3.66	2.95E-27	UP	OVER
LINF_270009800	glycosomal transporter (GAT3) - putative	3.39	1.48E-39	UP	OVER
LINF_010012400	Meckel syndrome type 6 protein - putative	2.52	9.95E-25	UP	OVER
LINF_240020050	multi drug resistance protein-like?	3.27	1.11E-33	UP	OVER
LINF_360020600	N-terminal region of Chorein - a TM vesicle-mediated sorter - putative|Pfam:PF12624	4.95	3.27E-59	UP	OVER
Cellular component organization
LINF_270023300	BRO1-like domain; ALIX V-shaped domain binding to HIV - putative|Pfam:PF03097|Pfam:PF13949	4.12	1.66E-46	UP	OVER
LINF_130020500	phosphoprotein phosphatase - putative	2.28	1.71E-11	UP	OVER
Protein metabolic process
LINF_290006000	C2 domain in Dock180 and Zizimin proteins - putative|Pfam:PF14429	2.94	1.56E-30	UP	OVER
Ribonucleoprotein complex assembly
LINF_170016300	ATP-dependent RNA helicase - putative	2.38	1.49E-26	UP	OVER
Stress granule assembly
LINF_180019600	pumilio protein 2 - putative	5.59	6.98E-64	UP	OVER
Regulation of membrane lipid distribution; phospholipid translocation
LINF_340032300	Phospholipid-transporting ATPase-like protein	3.69	2.87E-39	UP	OVER
LINF_090015100	Phospholipid transporting ATPase-like protein - putative	2.81	9.31E-28	UP	OVER
LINF_130020800	Phospholipid-transporting ATPase 1-like protein	2.95	2.39E-37	UP	OVER
LINF_300028000	Phospholipid-translocating P-type ATPase (flippase) - putative	2.24	1.91E-18	UP	OVER
Cellular metabolic process
LINF_290018600	Heat shock protein 100 kDa	2.86	5.67E-32	UP	OVER
LINF_270018400	RING-H2 zinc finger; Anaphase-promoting complex subunit 11 RING-H2 finger; Ring finger domain containing protein - putative|Pfam:PF12678|Pfam:PF12861|Pfam:PF13639	3.33	9.20E-24	UP	OVER
Primary metabolic process
LINF_140008400	inositol polyphosphate kinase-like protein - putative	2.12	7.20E-10	UP	OVER
Primary metabolic process; cellular macromolecule biosynthetic process; cellular nitrogen compound metabolic process
LINF_300022800	DNAJ domain protein - putative	2.13	9.30E-14	UP	OVER
Primary metabolic process; macromolecule metabolic process; nitrogen compound metabolic process
LINF_120008300	Myotubularin-related protein - putative	4	4.38E-52	UP	OVER
Multi-organism cellular process
LINF_310038500	Acetyl-CoA carboxylase - putative	2.74	5.28E-33	UP	OVER
Phospholipid translocation
LINF_340016200	ATP-binding cassette protein subfamily B - member 2 - putative	4.6	6.91E-89	UP	OVER
Regulation of membrane lipid distribution
LINF_260032600	ATP-binding cassette protein subfamily B - member 2 - putative	2.21	7.28E-13	UP	OVER
Organic substance metabolic process; cellular metabolic process
LINF_310027000	RING-variant domain containing protein - putative|Pfam:PF12906	6.45	4.81E-114	UP	OVER
Quorum sensing involved in interaction with host; multi-organism cellular process; modulation of development of symbiont involved in interaction with host
LINF_330023000	RNA binding protein - putative	4.01	1.25E-12	UP	OVER
LINF_330022900	RNA recognition motif. (a.k.a. RRM - RBD - or RNP domain)	14.4	1.07E-153	UP	OVER
LINF_330022800	RNA recognition motif. (a.k.a. RRM - RBD - or RNP domain)	12.55	1.16E-75	UP	OVER
LINF_330022700	RNA recognition motif. (a.k.a. RRM - RBD - or RNP domain)	4.27	1.29E-29	UP	OVER
LINF_310036300	RNA recognition motif. (a.k.a. RRM - RBD - or RNP domain)	2.87	4.22E-32	UP	OVER
Cytoplasmic translation
LINF_350009300	40S ribosomal protein S3a - putative	2	3.20E-12	DOWN	OVER
LINF_330028300	60S ribosomal protein L37	2.27	7.94E-20	DOWN	OVER
LINF_320014400	60S ribosomal protein L18a - putative	2.11	2.07E-22	DOWN	OVER
LINF_360053500	60S ribosomal protein L22 - putative	2.08	9.75E-17	DOWN	OVER
LINF_350038300	60S ribosomal subunit protein L31 - putative	2.06	2.17E-17	DOWN	OVER
Nucleosome assembly
LINF_170019500	histone H2B	2.34	4.29E-09	DOWN	OVER
LINF_190005300	histone H2B	2.02	6.30E-11	DOWN	OVER
LINF_090020900	histone H2B	2	4.53E-17	DOWN	OVER
LINF_100016800	histone H3 - putative	2.54	5.91E-28	DOWN	OVER
LINF_310040900	histone H4	2.15	6.51E-18	DOWN	OVER
Ribonucleoprotein complex subunit organization; ribosome biogenesis
LINF_110013300	40S ribosomal protein S21 - putative	2.77	2.71E-31	DOWN	OVER/UNDER
LINF_260013700	40S ribosomal protein S16 - putative	2.09	1.65E-11	DOWN	OVER/UNDER
LINF_260013800	40S ribosomal protein S16 - putative	2.01	2.11E-11	DOWN	OVER/UNDER
LINF_070010600	60S ribosomal protein L7a - putative	2.41	3.03E-17	DOWN	OVER/UNDER
LINF_070010500	60S ribosomal protein L7a - putative	2.29	9.36E-16	DOWN	OVER/UNDER
LINF_260028900	60S ribosomal protein L35 - putative	2.09	1.23E-19	DOWN	OVER/UNDER
LINF_360008600	nuclear protein family a (nop10p) - putative	2.11	4.18E-08	DOWN	OVER/UNDER
LINF_010009200	ribosomal protein S7 - putative	2.36	9.19E-23	DOWN	OVER/UNDER
LINF_010009300	ribosomal protein S7 - putative	2.02	7.32E-16	DOWN	OVER/UNDER
Ribonucleoprotein complex subunit organization
LINF_210018200	40S ribosomal protein S23 - putative	2.62	1.59E-24	DOWN	OVER
LINF_210018300	40S ribosomal protein S23 - putative	2.56	6.39E-20	DOWN	OVER
LINF_030007300	ribosomal protein L38 - putative	2.24	1.49E-22	DOWN	OVER
Ribonucleoprotein complex subunit organization; rRNA processing; ribosome biogenesis
LINF_260021300	40S ribosomal protein S33 - putative	2.66	1.95E-25	DOWN	OVER
LINF_340050700	nucleolar protein family a - putative	2.1	2.15E-09	DOWN	OVER
Ribonucleoprotein complex subunit organization; ribosome biogenesis
LINF_280032900	40S ribosomal protein S17 - putative	3.12	2.17E-30	DOWN	OVER/UNDER
LINF_280032800	40S ribosomal protein S17 - putative	2.8	4.28E-23	DOWN	OVER/UNDER
LINF_220009800	40S ribosomal protein S15 - putative	2.44	1.56E-23	DOWN	OVER/UNDER
LINF_340033900	40S ribosomal protein S19 protein - putative	2.3	4.62E-25	DOWN	OVER/UNDER
LINF_220010100	40S ribosomal protein S15 - putative	2.13	6.60E-19	DOWN	OVER/UNDER
LINF_040009700	60S ribosomal protein L11 (L5 - L16)	2.17	3.52E-23	DOWN	OVER/UNDER
Ribosome biogenesis
LINF_360015100	40S ribosomal protein S18 - putative	2.35	9.75E-17	DOWN	UNDER
LINF_350023700	60S ribosomal protein L5 - putative	3	9.31E-33	DOWN	UNDER
LINF_060009400	Ribosomal protein L19e - putative|Pfam:PF01280	3.14	1.54E-35	DOWN	UNDER
LINF_340030100	ribosomal protein l35a - putative	2.23	3.16E-21	DOWN	UNDER
Translation
LINF_130017200	40S ribosomal protein S4 - putative	2.02	8.88E-14	DOWN	UNDER
LINF_290032300	60S ribosomal protein L13 - putative	2.19	2.28E-16	DOWN	UNDER
LINF_160009700	60S ribosomal protein L21 - putative	2.06	2.14E-15	DOWN	UNDER
