# Supplementary material for: Comparative transcriptomic analysis of antimony resistant and susceptible Leishmania infantum lines
Source: Parasit Vectors. 2020 Nov 30;13:600. doi: 10.1186/s13071-020-04486-4 (PMC7706067; doi:10.1186/s13071-020-04486-4)
Supplement: Supplementary file 2 — Additional file 2: Table S2. Not enriched genes for the biological process category with Gene Ontology assigned terms. [file 13071_2020_4486_MOESM2_ESM.xlsx]

## Sheet: Not enriched genes for Biologic
Additional file 2: Table S2. Not enriched genes for biological process category with Gene Ontology assigned terms
	Description	Fold Change	P-value	Regulation
Nucleotide binding
LINF_230022600	DNA polymerase zeta catalytic subunit - putative	2.6	1.87E-21	UP
Mitotic cytokinesis
LINF_340031200	flagellar attachment zone protein - putative	2.73	7.34E-31	UP
Magnesium ion binding
LINF_360069000	Haloacid dehalogenase-like hydrolase - putative|Pfam:PF13419	2.07	1.95E-15	UP
Heteroduplex DNA loop binding
LINF_210016100	WD40 repeat-containing protein	3.28	7.72E-19	UP
Phagophore assembly site
LINF_250022200	ER-Golgi trafficking complex 85 kDa subunit - putative|Pfam:PF12739	2.33	1.12E-21	UP
Kinetochore
LINF_360025400	kinetoplastid kinetochore protein 1 - putative	2.71	4.25E-19	UP
Synaptonemal complex
LINF_290023800	Mutator S-like protein	2.1	7.79E-09	UP
Transcription-dependent tethering of RNA polymerase II gene DNA at nuclear periphery
LINF_360080900	nuclear pore complex protein (NUP155) - putative	2.07	1.09E-15	UP
Long-chain fatty acid metabolic process
LINF_010010300	long-chain-fatty-acid-CoA ligase - putative	2.18	2.92E-24	UP
LINF_010010400	long-chain-fatty-acid-CoA ligase - putative	2.04	1.96E-14	UP
Nucleic acid binding
LINF_320024700	3'-5' exonuclease - putative|Pfam:PF01612	4.78	1.15E-60	UP
LINF_350035200	3'-5' exonuclease - putative|Pfam:PF01612	2.4	2.29E-19	UP
LINF_290010500	Exonuclease - putative|Pfam:PF00929	2.14	1.21E-09	UP
LINF_060007900	5'-3' exoribonuclease A - putative	3.15	1.25E-43	UP
rRNA processing; integral component of membrane
LINF_310031300	3'-nucleotidase; nuclease precursor - putative	4.58	1.20E-04	UP
DNA binding
LINF_310020100	Cold-shock' DNA-binding domain containing protein - putative|Pfam:PF00313	21.48	7.96E-78	UP
LINF_140015300	mitochondrial DNA polymerase I protein C - putative	2.4	1.32E-23	UP
LINF_120016400	WD repeat and HMG-box DNA-binding protein - putative	2.14	2.05E-14	UP
Chromatin binding
LINF_130008900	Sister chromatid cohesion C-terminus - putative|Pfam:PF12830	2.88	1.87E-31	UP
RNA binding
LINF_120008900	pumillio protein 4 - putative	3.26	9.80E-36	UP
LINF_290020000	RNA binding protein - putative	18.18	1.73E-90	UP
LINF_290019300	RNA binding protein - putative	17.44	1.73E-176	UP
LINF_290020300	RNA binding protein - putative	16.58	9.07E-196	UP
LINF_230015000	RNA binding protein - putative	7.76	1.41E-81	UP
LINF_290020100	RNA binding protein - putative	5.99	2.81E-61	UP
LINF_090005900	RNA binding protein - putative	5.65	1.12E-28	UP
LINF_350027200	RNA binding protein - putative	4.48	3.58E-41	UP
LINF_060013400	RNA binding protein - putative	3.11	4.83E-24	UP
LINF_350037400	RNA binding protein - putative	2.42	1.07E-29	UP
LINF_230014900	RNA recognition motif. (a.k.a. RRM - RBD - or RNP domain)	17.3	5.76E-209	UP
LINF_180006900	RNA recognition motif. (a.k.a. RRM - RBD - or RNP domain)	17.06	4.49E-39	UP
LINF_310016400	RNA recognition motif. (a.k.a. RRM - RBD - or RNP domain)	11.9	1.28E-172	UP
LINF_240021200	RNA recognition motif. (a.k.a. RRM - RBD - or RNP domain)	9.24	2.51E-129	UP
LINF_180006800	RNA recognition motif. (a.k.a. RRM - RBD - or RNP domain)	8.95	4.39E-18	UP
LINF_180006700	RNA recognition motif. (a.k.a. RRM - RBD - or RNP domain)	6.33	3.08E-26	UP
LINF_300027200	RNA recognition motif. (a.k.a. RRM - RBD - or RNP domain)	5.07	5.25E-35	UP
LINF_270008600	RNA recognition motif. (a.k.a. RRM - RBD - or RNP domain)	4.64	4.17E-44	UP
LINF_260016100	TROVE (Telomerase, Ro and Vault) domain; WD domain - G-beta repeat - putative|Pfam:PF05731|Pfam:PF00400	3.11	4.35E-31	UP
LINF_300027400	Zinc finger C-x8-C-x5-C-x3-H type (and similar) - putative|Pfam:PF00642	14.9	7.26E-176	UP
LINF_350057600	Zinc finger C-x8-C-x5-C-x3-H type (and similar) - putative|Pfam:PF00642	5.48	6.91E-41	UP
LINF_350050300	zinc finger protein - predicted	6.23	4.11E-45	UP
LINF_360012900	zinc finger protein family member - putative	15	2.98E-130	UP
LINF_350055000	zinc finger protein family member - putative	9.58	5.43E-160	UP
RNA binding; nucleic acid binding
LINF_280010000	Tetratricopeptide repeat - putative|Pfam:PF13414	4.53	3.30E-40	UP
mRNA binding
LINF_250015000	Histone RNA hairpin-binding protein RNA-binding domain containing protein - putative|Pfam:PF15247	2.14	3.75E-13	UP
LINF_060005400	pumilio; RNA binding protein 5 - putative	3.05	2.05E-42	UP
LINF_290019800	RNA binding protein - putative	8.33	3.91E-58	UP
Translation initiation factor activity
LINF_100017900	Eukaryotic translation initiation factor 4 gamma type 5 - putative	2.16	3.12E-20	UP
Catalytic activity
LINF_280026400	Leucine Rich Repeat; Leucine Rich repeat - putative|Pfam:PF00560|Pfam:PF13516	2.43	4.01E-20	UP
6-phosphofructo-2-kinase activity
LINF_030013000	6-phosphofructo-2-kinase; fructose-2 -6-biphosphatase - putative	2.17	9.14E-15	UP
UDP-glucose:glycoprotein glucosyltransferase activity
LINF_290028800	Glycoprotein Glucosyltransferase - putative|Pfam:PF06427	2.04	1.05E-19	UP
3',5'-cyclic-nucleotide phosphodiesterase activity
LINF_170016600	3'5'-cyclic nucleotide phosphodiesterase - putative|Pfam:PF00233	2.06	9.07E-14	UP
Glutamate dehydrogenase (NAD+) activity
LINF_150018300	glutamate dehydrogenase	2.24	8.05E-20	UP
Nicotinate-nucleotide diphosphorylase (carboxylating) activity
LINF_330017000	nicotinate phosphoribosyltransferase - putative	2.54	2.20E-17	UP
Nuclease activity
LINF_300040000	posttranscriptional regulation nuclease (mkt1) protein - putative	6.92	1.51E-90	UP
Endonuclease activity
LINF_280014700	endonuclease; exonuclease; phosphatase-like protein	4.59	7.32E-59	UP
Alpha,alpha-trehalase activity
LINF_360061900	glycosyl hydrolase - putative	2.24	5.03E-12	UP
Phosphoglycerate kinase activity
LINF_300039500	Per-Arnt-Sim (PAS) domain containing phosphoglycerate kinase - putative	2.23	5.53E-20	UP
Proline dehydrogenase activity
LINF_260021100	proline oxidase - mitochondrial precursor-like protein	2.33	1.24E-17	UP
Phosphoprotein phosphatase activity
LINF_350040600	NLI interacting factor-like phosphatase - putative|Pfam:PF03031	4.95	9.18E-46	UP
LINF_330014800	NLI interacting factor-like phosphatase - putative|Pfam:PF03031	2.98	3.25E-30	UP
LINF_290031700	NLI interacting factor-like phosphatase - putative|Pfam:PF03031	2.17	2.96E-08	UP
LINF_360079600	nuclear lim interactor-interacting factor - putative	13.23	4.80E-94	UP
Protein serine/threonine phosphatase activity
LINF_340030800	protein phosphatase 2C-like protein	17.52	8.52E-83	UP
LINF_310019900	Protein phosphatase 2C - putative|Pfam:PF00481	3.06	5.58E-32	UP
LINF_140015000	protein phosphatase 2C-like protein	2.67	5.66E-18	UP
Pyruvate kinase activity
LINF_110016000	pyruvate phosphate dikinase - putative	2.16	3.18E-31	UP
Triglyceride lipase activity
LINF_130007000	Triglyceride lipase - putative	2.74	7.70E-20	UP
Tubulin-tyrosine ligase activity
LINF_110008900	tubulin-tyrsoine ligase-like protein	3.27	6.13E-53	UP
Ubiquitin-protein transferase activity
LINF_180017000	Zinc finger - C3HC4 type (RING finger) containing protein - putative|Pfam:PF13920|Pfam:PF13923	2.05	6.22E-10	UP
ARF guanyl-nucleotide exchange factor activity
LINF_070006200	Sec7 domain containing protein - putative|Pfam:PF01369	2.88	4.15E-32	UP
GTPase activator activity
LINF_070015500	Protein of unknown function (DUF3608) - putative|Pfam:PF12257	2.27	1.16E-20	UP
LINF_100008500	protein transport protein SEC23 - putative	2.3	3.81E-20	UP
Structural molecule activity
LINF_360022600	Clathrin heavy chain - putative	4.03	1.23E-82	UP
Binding
LINF_360056000	Vacuolar sorting protein 9 (VPS9) domain containing protein - putative|Pfam:PF02204	2.77	3.71E-23	UP
Calcium ion binding
LINF_290010000	Ca2+-ATPase N terminal autoinhibitory domain containing protein - putative|Pfam:PF12515	6.88	4.87E-99	UP
LINF_350037500	calcium-binding domain (EF-hand domain) pair - putative|Pfam:PF13499	2.19	7.45E-16	UP
LINF_170013000	calcium-binding domain (EF-hand domain) pair - putative|Pfam:PF13499	2.39	5.23E-14	UP
LINF_350010400	WD domain - G-beta repeat - putative|Pfam:PF00400	2.47	1.46E-23	UP
ATP binding
LINF_340012300	ATP-binding cassette protein subfamily C - member 8 - putative	5.02	1.45E-90	UP
LINF_080014600	von Willebrand factor type A domain containing protein - putative|Pfam:PF13519	2.02	2.09E-14	UP
LINF_340024900	Zeta toxin - putative|Pfam:PF06414	2.78	1.95E-17	UP
GTP binding
LINF_340030000	Elongation factor Tu GTP binding domain containing protein - putative|Pfam:PF00009	2.39	7.65E-13	UP
Intracellular
LINF_360058500	Region in Clathrin and VPS - putative|Pfam:PF00637	2.91	5.45E-28	UP
LINF_340028300	twinfilin - putative	2.2	6.68E-12	UP
LINF_240019200	Zinc finger - C3HC4 type (RING finger); Ring finger domain; zinc-RING finger domain; EF-hand domain pair; EF-hand domain; EF hand; Secreted protein acidic and rich in cysteine Ca binding region containing protein - putative|Pfam:PF13920|Pfam:PF13639|Pfam:PF13923|Pfam:PF00097|Pfam:PF14634|Pfam:PF13499|Pfam:PF13405|Pfam:PF13202|Pfam:PF10591|Pfam:PF13833	2.05	4.47E-09	UP
Intracellular; integral component of membrane
LINF_170007300	receptor-type adenylate cyclase - putative	2.25	1.20E-15	UP
LINF_170007500	receptor-type adenylate cyclase - putative	2.21	2.66E-13	UP
Intracellular; integral component of membrane; nucleotide binding
LINF_360040000	receptor-type adenylate cyclase a-like protein	4.93	1.82E-83	UP
LINF_170007400	receptor-type adenylate cyclase - putative	2.03	2.16E-08	UP
Intracellular; integral component of membrane; GTP binding; nucleotide binding
LINF_330016900	WD domain - G-beta repeat - putative|Pfam:PF00400	2.1	4.42E-12	UP
Intracellular; hydrolase activity
LINF_290022200	GTPase activator protein - putative	2.17	6.32E-11	UP
Cell
LINF_360013200	Tetratricopeptide-repeat-containing chaperone protein DNAJ - putative	2.39	7.29E-17	UP
Nucleus
LINF_180011800	p53-induced protein (sestrin) - putative|Pfam:PF04636	2.52	4.32E-25	UP
Anaphase-promoting complex
LINF_300024800	cyclosome subunit-like protein	2.27	3.07E-17	UP
Cytoplasm
LINF_350045300	4E-interacting protein - putative	18.41	5.29E-176	UP
LINF_330028900	Calpain protease-like protein	3.12	7.79E-29	UP
LINF_270010200	Calpain-like cysteine peptidase - putative	7.8	6.78E-21	UP
LINF_340007900	Calpain-like cysteine peptidase - putative	2.75	2.10E-18	UP
LINF_350014200	Cell cycle sequence binding phosphoprotein (RBP33) - putative	2.84	4.53E-27	UP
LINF_260027000	Cornifin family - putative|Pfam:PF02389	2.18	6.63E-21	UP
LINF_320033300	cysteine desulfhydrase	2.61	2.15E-14	UP
LINF_320019400	G5-interacting protein - putative	2.44	1.59E-27	UP
LINF_180022300	gamma-glutamylcysteine synthetase - putative	2.6	3.73E-27	UP
LINF_230023800	Inositol hexakisphosphate - putative|Pfam:PF14566	2.72	5.70E-32	UP
LINF_330007100	metallo-peptidase - Clan MC - Family M14 - putative	2.76	3.04E-32	UP
LINF_160013300	N-terminal region of Chorein - a TM vesicle-mediated sorter - putative|Pfam:PF12624	5.83	1.91E-56	UP
LINF_350047100	poly(A)-binding protein 2	3.19	3.52E-23	UP
LINF_350055500	polymerase suppressor 1 (PSP1) C-terminal conserved region containing protein - putative|Pfam:PF04468	13.74	4.30E-53	UP
LINF_330017600	polymerase suppressor 1 (PSP1) C-terminal conserved region containing protein - putative|Pfam:PF04468	5.84	2.29E-82	UP
LINF_290017100	polymerase suppressor 1 (PSP1) C-terminal conserved region containing protein - putative|Pfam:PF04468	5.62	1.89E-40	UP
LINF_360055000	polymerase suppressor 1 (PSP1) C-terminal conserved region containing protein - putative|Pfam:PF04468	3.79	1.97E-47	UP
LINF_100006100	polymerase suppressor 1 (PSP1) C-terminal conserved region containing protein - putative|Pfam:PF04468	3.19	3.97E-11	UP
LINF_130011800	polymerase suppressor 1 (PSP1) C-terminal conserved region containing protein - putative|Pfam:PF04468	2.59	3.39E-21	UP
LINF_250011400	Raptor N-terminal CASPase like domain containing protein - putative|Pfam:PF14538	2.27	2.98E-20	UP
LINF_290036100	RNA recognition motif. (a.k.a. RRM - RBD - or RNP domain); RNA recognition motif (a.k.a. RRM - RBD - or RNP domain) - putative|Pfam:PF00076|Pfam:PF14259|Pfam:PF13893	9.41	8.00E-176	UP
LINF_340029900	Sec7 domain containing protein - putative|Pfam:PF01369	3.27	2.34E-29	UP
LINF_350008900	Thioredoxin - putative|Pfam:PF00085	2.16	3.04E-10	UP
LINF_190010700	Tubulin binding cofactor C - putative|Pfam:PF07986	3.76	9.57E-48	UP
Cytoplasm; nucleic acid binding
LINF_320019700	ATP-dependent DNA DEAD; DEAH box helicase - putative	2.42	7.04E-11	UP
Cytoplasm; nucleic acid binding; integral component of membrane
LINF_130009900	ATP-dependent RNA helicase - putative	3.34	1.04E-45	UP
Cytoplasm; RNA binding
LINF_350028000	ATP-dependent RNA helicase-like protein	2.72	2.01E-35	UP
Cytoplasm; RNA binding
LINF_120007700	Helicase conserved C-terminal domain; Helicase associated domain (HA2) - putative|Pfam:PF00271|Pfam:PF04408	2.97	2.18E-30	UP
Cytoplasm; RNA binding; nucleotide binding
LINF_320023100	zinc finger protein 2 - putative	2.36	7.02E-12	UP
Cytoplasm; intracellular; hydrolase activity; integral component of membrane
LINF_150012100	Trypansoma brucei-292 membrane associated protein-like protein	3.16	8.13E-35	UP
Cytoplasm; integral component of membrane
LINF_350038800	6-phosphogluconate dehydrogenase - decarboxylating - putative	2.44	1.86E-28	UP
LINF_360066000	isoleucyl-tRNA synthetase - putative	2.56	6.81E-31	UP
LINF_250010200	RNA-binding protein - putative - UPB1	9.16	2.30E-56	UP
LINF_250010100	RNA-binding protein - putative - UPB1	2.99	1.15E-23	UP
LINF_020006100	tRNA exportin - putative	2.43	4.84E-21	UP
Cytoplasm; catalytic activity, acting on a protein
LINF_350035900	ubiquitin-activating enzyme E1 - putative	2.8	4.46E-44	UP
Mitochondrion
LINF_330037100	Concanavalin A-like lectin; glucanases superfamily; Beige; BEACH domain containing protein - putative|Pfam:PF13385|Pfam:PF02138	4.94	5.12E-60	UP
LINF_240018200	DNAJ-domain protein - putative	2.56	5.20E-12	UP
LINF_360038900	Octanoyltransferase - putative	3.11	1.68E-08	UP
Endosome
LINF_270015400	Pep3; Vps18; deep orange family; Region in Clathrin and VPS; Vacuolar sorting protein 39 domain 2 - putative|Pfam:PF05131|Pfam:PF00637|Pfam:PF10367	4.55	1.31E-34	UP
Peroxisome
LINF_240021900	NAD dependent epimerase; dehydratase family; Male sterility protein - putative|Pfam:PF01370|Pfam:PF07993|Pfam:PF03015	2.29	1.63E-19	UP
Golgi apparatus
LINF_250012000	epsin - putative	3.75	2.01E-43	UP
Cytosol
LINF_180015800	5-oxoprolinase - putative	2.09	1.74E-16	UP
LINF_180010100	Aconitase - putative	2.93	1.19E-38	UP
LINF_300026200	Alcohol dehydrogenase - putative	2.33	1.91E-07	UP
LINF_350012900	Aspartate aminotransferase - putative	2.01	4.56E-18	UP
LINF_300039600	importin domain protein - putative	2.1	3.62E-14	UP
LINF_340029700	DNAj-like protein	3.34	1.64E-39	UP
LINF_070015700	Domain of unknown function (DUF3437) - putative|Pfam:PF11919	2.14	1.02E-15	UP
LINF_150005500	Eukaryotic translation initiation factor 4 gamma type 1 - putative	2.91	2.06E-21	UP
LINF_150021000	Eukaryotic translation initiation factor 4 gamma type 2 - putative	3.68	5.97E-65	UP
LINF_340031100	Guanine nucleotide exchange factor in Golgi transport N-terminal; Sec7 domain; Domain of unknown function (DUF1981) - putative|Pfam:PF12783|Pfam:PF01369|Pfam:PF09324	3.54	1.52E-43	UP
LINF_360077200	protein-l-isoaspartate o-methyltransferase - putative	2.01	1.68E-05	UP
LINF_350042200	ribulose-phosphate 3-epimerase - putative	4.71	1.37E-52	UP
LINF_320013200	RIC1 - putative|Pfam:PF07064	2.1	1.33E-13	UP
LINF_180010900	RNA binding protein - putative	11.94	9.60E-160	UP
LINF_040016900	RNA-binding protein - putative	4.58	7.00E-44	UP
LINF_260012100	sphingosine kinase A - B - putative	2.53	1.02E-22	UP
LINF_150006300	zinc finger (CCCH type) protein - putative	2.69	1.30E-12	UP
LINF_350014900	Zinc finger C-x8-C-x5-C-x3-H type (and similar) - putative|Pfam:PF00642	12.18	6.91E-136	UP
LINF_350015100	Zinc finger C-x8-C-x5-C-x3-H type (and similar) - putative|Pfam:PF00642	7.91	2.68E-65	UP
Cytosol; nucleic acid binding
LINF_360022700	zinc finger protein 2 - putative	5.31	2.03E-49	UP
Cytosol; intracellular; integral component of membrane
LINF_350039000	Putative death-receptor fusion protein (DUF2428) - putative|Pfam:PF10350	2.02	8.21E-15	UP
Cytosol; integral component of membrane
LINF_320041600	Dopey - N-terminal - putative|Pfam:PF04118	3.21	1.34E-30	UP
LINF_300027500	endosomal trafficking protein RME-8 - putative	3.34	1.49E-35	UP
LINF_330030000	phosphoglycerate mutase - putative	2.12	4.15E-11	UP
Ribosome
LINF_360014000	cAMP binding protein - putative	4.25	9.76E-41	UP
Plasma membrane
LINF_240011500	PPPDE (putative Permuted Papain fold Peptidases of DsRNA viruses and Eukaryotes) putative peptidase domain containing protein - putative|Pfam:PF05903	2.27	9.83E-12	UP
Integral component of plasma membrane
LINF_280023200	sulfate transporter-like protein	2.31	5.79E-15	UP
Proteolysis
LINF_350018800	Zinc-finger in Ran binding protein and others; OTU-like cysteine protease - putative|Pfam:PF00641|Pfam:PF02338	2.2	6.03E-14	UP
Ubiquitin-dependent protein catabolic process
LINF_150020800	ubiquitin hydrolase - putative	2.17	8.13E-21	UP
Lipid metabolic process
LINF_360069500	glycerophosphoryl diester phosphodiesterase - putative	3.96	2.68E-19	UP
ER to Golgi vesicle-mediated transport
LINF_290018200	COPII coat assembly protein sec16 - putative	2.23	1.81E-17	UP
Intra-Golgi vesicle-mediated transport
LINF_020006500	Vps51 - Vacuolar protein sorting-associated protein 51 homolog; Vps67 - putative|Pfam:PF08700	2.63	6.56E-28	UP
Vacuolar acidification
LINF_070009200	RAVE (regulator of the ATPase of vacuolar and endosomal membranes) protein 1 C terminal - putative|Pfam:PF12234	2.28	2.71E-17	UP
Nervous system development
LINF_340017600	dihydroxyacetonephosphate acyltransferase	2.25	1.03E-14	UP
Microtubule binding
LINF_300022500	CLASP N terminal - putative|Pfam:PF12348	2.96	6.64E-23	UP
LINF_290029700	Dynamin-1-like protein	2.32	7.03E-26	UP
LINF_050008800	Microtubule-associated protein - putative	3.47	2.87E-33	UP
LINF_360029500	Spc97 - Spindle pole body component; Spc98 family - putative|Pfam:PF04130	2.34	5.02E-17	UP
Metabolic process
LINF_140010100	UDP-glucoronosyl and UDP-glucosyl transferase - putative|Pfam:PF00201	3.5	2.54E-06	UP
Zinc ion binding
LINF_070009100	Ring finger domain; Zinc finger - C3HC4 type (RING finger) containing protein - putative|Pfam:PF13639|Pfam:PF00097	2.98	8.14E-13	UP
Endomembrane system
LINF_360023600	neurobeachin; beige protein - putative	3.63	3.18E-44	UP
Tubulin binding; cytosol
LINF_340035000	metallo-peptidase - Clan MC - Family M14	2.5	5.53E-20	UP
Membrane
LINF_180020000	Protein of unknown function (DUF3648) - putative|Pfam:PF12364	4.46	1.96E-70	UP
LINF_120010400	WW domain containing protein - putative|Pfam:PF00397	2.55	9.33E-12	UP
Integral component of membrane
LINF_290032100	3'5'-cyclic nucleotide phosphodiesterase - putative|Pfam:PF00233	3.08	1.54E-25	UP
LINF_190015300	4-coumarate:coa ligase-like protein	2.65	2.33E-31	UP
LINF_220012800	A2 protein	2.52	1.48E-11	UP
LINF_360064900	Adiponectin receptor protein 1 - putative	3.29	1.44E-17	UP
LINF_300019700	Ama1 protein - putative	2.02	7.02E-06	UP
LINF_280017000	Amastin surface glycoprotein - putative|Pfam:PF07344	6.18	1.61E-65	UP
LINF_100007600	Amastin surface glycoprotein - putative|Pfam:PF07344	3.33	4.23E-36	UP
LINF_360050500	Amastin surface glycoprotein - putative|Pfam:PF07344	2.97	3.19E-20	UP
LINF_270012700	Amino acid transporter aATP11 - putative	3.97	8.19E-33	UP
LINF_040011000	Ankyrin repeat - putative|Pfam:PF00023	2.38	1.56E-18	UP
LINF_230009200	ATP-binding cassette protein subfamily G - member 5	2.09	1.90E-22	UP
LINF_290023300	ATP-binding cassette protein subfamily H - member 2 - putative	2.08	3.70E-10	UP
LINF_020008000	ATP-binding cassette subfamily A - member 1 - putative	6.59	8.80E-75	UP
LINF_340010000	Calcium channel protein - putative	3.12	2.20E-39	UP
LINF_040015100	Chloride channel protein - putative	2.22	1.78E-21	UP
LINF_350021200	Concanavalin A-like lectin; glucanases superfamily - putative|Pfam:PF13385	2.76	6.15E-28	UP
LINF_130015100	Cryptococcal mannosyltransferase 1 - putative|Pfam:PF11735	2.08	4.55E-20	UP
LINF_360081600	delta-6 fatty acid desaturase	2.14	5.48E-16	UP
LINF_280025900	divalent cation transporter - putative	2.25	3.91E-24	UP
LINF_340041300	DNA topoisomerase IB - large subunit	2.15	6.89E-17	UP
LINF_360012200	Enriched in surface-labeled proteome protein 18	2.86	7.94E-14	UP
LINF_340047000	expression site-associated protein 5 (ESAG5) - putative	2.52	1.09E-15	UP
LINF_100013100	flagellar glycoprotein-like protein	2.44	9.64E-23	UP
LINF_350029300	Flagellar Member 5	2.15	4.05E-20	UP
LINF_120011000	Fusaric acid resistance protein-like - putative|Pfam:PF13515	3.85	2.38E-32	UP
LINF_360050100	glycosyl hydrolase-like protein	2.1	7.39E-16	UP
LINF_100013700	HEAT repeat - putative|Pfam:PF02985	2.28	1.70E-13	UP
LINF_160007900	inositol 1 -4 -5-trisphosphate receptor - putative	2.67	2.64E-22	UP
LINF_340019200	inositol 5-phosphatase-like protein	2.02	1.95E-10	UP
LINF_250009900	Kringle domain containing protein - putative|Pfam:PF00051	3.17	3.13E-41	UP
LINF_260024000	Leucine Rich repeat - putative|Pfam:PF13516	2.72	2.95E-27	UP
LINF_350033500	Major Facilitator Superfamily; Sugar (and other) transporter - putative|Pfam:PF07690|Pfam:PF00083	2.87	7.06E-15	UP
LINF_310026500	mannosyltransferase-like protein	2.54	7.52E-06	UP
LINF_270014100	MatE (Multi-antimicrobial extrusion protein) - putative|Pfam:PF01554	2.52	4.57E-21	UP
LINF_350041700	membrane transporter protein - putative	3.35	9.19E-37	UP
LINF_310032200	metal-ion transporter - putative	3.04	1.90E-31	UP
LINF_200012300	Midasin - putative	12.46	6.10E-168	UP
LINF_070018300	N-terminal region of Chorein - a TM vesicle-mediated sorter - putative|Pfam:PF12624	2.21	1.69E-19	UP
LINF_350016700	NADH-dependent fumarate reductase - putative	2.06	4.63E-11	UP
LINF_340038800	NmrA-like family; NADH(P)-binding; NAD dependent epimerase; dehydratase family; 3-beta hydroxysteroid dehydrogenase; isomerase family - putative|Pfam:PF05368|Pfam:PF13460|Pfam:PF01370|Pfam:PF01073	5.31	6.48E-53	UP
LINF_130017100	nucleobase transporter	2.81	2.02E-27	UP
LINF_310019400	pentamidine resistance protein 1	2.06	4.39E-18	UP
LINF_230009700	permease-like protein	3.74	1.22E-44	UP
LINF_350037300	Phosphatase - Histidine phosphatase superfamily (branch 1) - putative|Pfam:PF00300	2.15	4.29E-14	UP
LINF_270028600	Phosphatidylinositol 3- and 4-kinase - putative|Pfam:PF00454	2.31	6.72E-14	UP
LINF_010013300	potassium channel subunit-like protein	2.05	1.31E-10	UP
LINF_360052500	predicted C2 domain protein	4.74	6.79E-52	UP
LINF_340022200	Protein of unknown function (DUF3808) - putative|Pfam:PF10300	3	6.72E-23	UP
LINF_300042700	Protein of unknown function (DUF3808); Tetratricopeptide repeat - putative|Pfam:PF10300|Pfam:PF07719	3.85	1.78E-35	UP
LINF_320035900	Protein of unknown function (DUF778) - putative|Pfam:PF05608	2.84	4.01E-30	UP
LINF_320022600	protein phosphatase 2C - putative	2.85	1.72E-21	UP
LINF_360075700	protein transport protein Sec23-like protein	2.16	5.10E-16	UP
LINF_120015800	Putative integral membrane protein conserved region (DUF2404) - putative|Pfam:PF10296	2.21	7.15E-13	UP
LINF_310018700	Pyrophosphate-energized vacuolar membrane proton pump 1 - putative	2.26	1.09E-22	UP
LINF_320027900	R-SNARE protein - putative	2.66	1.74E-27	UP
LINF_210023700	Raptor N-terminal CASPase like domain containing protein - putative|Pfam:PF14538	2.26	4.63E-14	UP
LINF_260012500	Regulator of chromosome condensation (RCC1) repeat - putative|Pfam:PF00415|Pfam:PF13540	2.43	6.19E-22	UP
LINF_300030900	reticulon domain protein - 22 kDa potentially aggravating protein (paple22)	2.89	4.76E-31	UP
LINF_270006100	RING-variant domain containing protein - putative|Pfam:PF12906	2.1	1.53E-14	UP
LINF_070011400	Sel1 repeat - putative|Pfam:PF08238	2.28	5.73E-18	UP
LINF_140015900	sodium; hydrogen exchanger - putative	2.96	8.62E-25	UP
LINF_050012000	Sperm-tail PG-rich repeat - putative|Pfam:PF07004	2.37	2.05E-18	UP
LINF_280009400	Sugar efflux transporter for intercellular exchange - putative|Pfam:PF03083	5.37	3.38E-16	UP
LINF_360076300	tartrate-sensitive acid phosphatase acp-3.2 - putative	3.97	4.67E-49	UP
LINF_350033400	transporter - putative	2.27	2.68E-26	UP
LINF_240008300	UDP-galactose transporter - putative	2.84	4.88E-12	UP
LINF_320014800	vacuolar proton-ATPase-like protein - putative	2.22	3.69E-17	UP
LINF_320025100	Vitamin B6 photo-protection and homoeostasis - putative|Pfam:PF04884	3.28	8.50E-35	UP
LINF_190008700	WD domain - G-beta repeat - putative|Pfam:PF00400	2.4	3.84E-22	UP
LINF_360025900	Zinc finger - C3HC4 type (RING finger); Ring finger domain; zinc-RING finger domain; RING-type zinc-finger; zinc finger of C3HC4-type - RING - putative|Pfam:PF13920|Pfam:PF13639|Pfam:PF14634|Pfam:PF13445|Pfam:PF13923|Pfam:PF00097|Pfam:PF15227	2.29	2.00E-12	UP
LINF_290023200	Zn-finger domain protein - putative	2.79	6.01E-28	UP
Integral component of membrane; mitochondrial inner membrane
LINF_350038700	mitochondrial carrier protein - putative	7.32	2.46E-49	UP
Oxidoreductase activity
LINF_260019300	Cytochrome b5-like Heme; Steroid binding domain containing protein - putative|Pfam:PF00173	6.37	4.73E-56	UP
LINF_350030800	cytochrome P450 reductase - putative	4.33	3.81E-64	UP
Transferase activity, transferring acyl groups
LINF_290019000	Carnitine; choline acetyltransferase - putative	4.37	2.24E-53	UP
Nucleotidyltransferase activity
LINF_040010000	Nucleotidyltransferase domain containing protein - putative|Pfam:PF01909	3.21	1.81E-31	UP
Hydrolase activity
LINF_340027800	Glycosyl hydrolase family 65 central catalytic domain; Glycosyl hydrolase family 65 - C-terminal domain containing protein - putative|Pfam:PF03632|Pfam:PF03633	2.61	3.63E-27	UP
Hydrolase activity; integral component of membrane
LINF_350033300	Alpha; beta hydrolase family - putative|Pfam:PF05677|Pfam:PF12697	2.16	6.75E-15	UP
LINF_340035800	Patatin-like phospholipase - putative|Pfam:PF01734	13.43	6.29E-117	UP
Motile cilium
LINF_160022600	Clustered mitochondria; Translation initiation factor eIF3 subunit 135 - putative|Pfam:PF13236|Pfam:PF12807	2.71	2.71E-17	UP
LINF_160022700	Flagellar Member 3	3.1	8.13E-30	UP
LINF_290016300	Flagellar Member 6	2.33	1.77E-15	UP
LINF_320039000	Flagellar Member 7	3.54	2.61E-42	UP
LINF_330040500	Flagellar Member 8	8.61	3.59E-12	UP
LINF_330040700	Flagellar Member 8	8.81	2.07E-75	UP
LINF_330040800	Flagellar Member 8	7.01	4.23E-20	UP
LINF_330040900	Flagellar Member 8	4.36	6.72E-58	UP
LINF_110019100	Flagellar-associated PapD-like - putative|Pfam:PF14874	2.22	2.16E-22	UP
LINF_300023000	Flagellar-associated PapD-like; Zeta toxin - putative|Pfam:PF14874|Pfam:PF06414	8.41	6.85E-79	UP
Nuclear lumen
LINF_110008200	PIF1 helicase-like protein - putative	2.97	9.18E-37	UP
Protein-containing complex; intracellular
LINF_330030400	WD domain - G-beta repeat - putative|Pfam:PF00400	2.52	1.82E-22	UP
Protein-containing complex; cytoplasm; nucleotide binding
LINF_340035100	regulatory subunit of protein kinase a-like protein	2.56	1.93E-28	UP
Intracellular organelle
LINF_110015900	Adaptin-related protein-like protein	2.84	3.15E-29	UP
LINF_360022100	STAG domain containing protein - putative|Pfam:PF08514	2.18	5.04E-15	UP
Intracellular organelle; integral component of membrane
LINF_270022400	diacylglycerol acyltransferase - putative	2.73	8.50E-25	UP
LINF_230007200	pentamidine resistance protein 1	2.57	2.00E-30	UP
Intracellular membrane-bounded organelle
LINF_300019300	PSP1 (polymerase suppressor 1) C-terminal conserved region containing protein - putative|Pfam:PF04468	3.07	2.51E-55	UP
Intracellular part
LINF_210020500	phosphatidylinositol 3-kinase - putative	2.67	7.17E-25	UP
LINF_320019300	RNA guanylyltransferase - putative	3.85	2.51E-55	UP
LINF_320036300	ubiquitin hydrolase - putative	2.32	6.76E-20	UP
Intracellular part; RNA binding
LINF_090006000	RNA-binding protein 5-like protein	8.14	6.28E-53	UP
Intracellular part; cytoskeletal protein binding
LINF_170016400	formin - putative	2.49	7.17E-20	UP
Intracellular part; organelle
LINF_190007300	UvrB; uvrC motif containing protein - putative|Pfam:PF02151	2.82	8.66E-17	UP
Cytoplasmic part
LINF_360017300	endonuclease; exonuclease; phosphatase - putative	2.8	3.06E-17	UP
LINF_320015100	Staphylococcal nuclease homologue; Tudor domain containing protein - putative|Pfam:PF00565|Pfam:PF00567	2.46	1.92E-26	UP
Cytoplasmic part; protein-containing complex
LINF_310018600	Protein of unknown function (DUF3638); Protein of unknown function (DUF3645); Zn-finger in Ran binding protein and others - putative|Pfam:PF12340|Pfam:PF12359|Pfam:PF00641	6.86	4.41E-88	UP
Cytoplasmic part; intracellular organelle; RNA binding
LINF_330019100	pumilio protein 6 - putative	6.33	2.72E-81	UP
Cytoplasmic part; organelle part
LINF_340021000	N-terminal region of Chorein - a TM vesicle-mediated sorter; Protein of unknown function (DUF1162) - putative|Pfam:PF12624|Pfam:PF06650	3.39	4.14E-28	UP
Intracellular organelle part; cytoplasmic part
LINF_240013300	inositol polyphosphate phosphatase - putative	2.48	1.60E-18	UP
Cell part
LINF_340031300	C2 domain containing protein - putative	3.06	4.25E-25	UP
LINF_320018400	CRAL; TRIO domain containing protein - putative|Pfam:PF00650	4.87	2.47E-43	UP
LINF_210009400	protein kinase - putative	2.16	1.10E-13	UP
LINF_360011400	sec14, cytosolic factor	2.09	1.82E-10	UP
Cell part; hydrolase activity
LINF_240007400	protein phosphotase - putative	2.53	3.62E-10	UP
Metal ion binding
LINF_360013000	zinc finger protein family member - putative	21.24	2.53E-277	UP
LINF_360014100	zinc finger protein family member - putative	7.82	9.12E-93	UP
Protein homooligomerization
LINF_350032100	POZ ( Pox virus and Zinc finger) domain containing protein - putative|Pfam:PF02214	2.23	3.72E-14	UP
Phosphatidylinositol kinase activity
LINF_290020900	Phosphatidylinositol 4-kinase alpha - putative	7.56	3.43E-87	UP
Cytoplasmic side of rough endoplasmic reticulum membrane; cytosolic large ribosomal subunit; integral component of membrane; structural constituent of ribosome
LINF_350043300	60S ribosomal protein L23 - putative	2.07	2.06E-14	UP
Ribonucleoprotein complex; cytoplasmic part
LINF_250010600	Scd6-like Sm domain containing protein - putative|Pfam:PF12701	3.13	8.44E-31	UP
Ribonucleoprotein complex; cytoplasmic part; intracellular non-membrane-bounded organelle; nucleic acid binding; nuclear lumen
LINF_360022400	universal minicircle sequence binding protein - putative	2.62	4.51E-18	UP
Integral component of membrane
LINF_260011200	10 kDa heat shock protein - putative	2.07	2.37E-16	DOWN
LINF_310023800	3-ketoacyl-CoA thiolase-like protein - putative	2.12	2.21E-06	DOWN
LINF_350033900	Alb1 - putative|Pfam:PF09135	2.06	2.44E-07	DOWN
LINF_340028700	Clathrin coat assembly protein AP17 - putative	2.11	1.59E-09	DOWN
Cytosol; nucleic acid binding
LINF_130009400	Alba - putative|Pfam:PF01918	2.13	3.11E-26	DOWN
Cytosol
LINF_010007900	4F5 protein family - putative|Pfam:PF04419	2.14	1.12E-17	DOWN
