# Supplementary material for: Comparative transcriptomic analysis of antimony resistant and susceptible Leishmania infantum lines
Source: Parasit Vectors. 2020 Nov 30;13:600. doi: 10.1186/s13071-020-04486-4 (PMC7706067; doi:10.1186/s13071-020-04486-4)
Supplement: Supplementary file 3 — Additional file 3: Figure S1. Not enriched genes for the biological process category without Gene Ontology assigned terms. [file 13071_2020_4486_MOESM3_ESM.xlsx]

## Sheet: Not enriched genes without GO t
Additional file 3: Table S3. Not enriched genes for biological process category without Gene Ontology assigned terms
ID	Description	Fold Change	P-value	Regulation
LINF_190016700	Ankyrin repeats (3 copies)/Ankyrin repeat - putative	4.37	1.47E-42	UP
LINF_310029900	Armadillo-like helical domain-containing protein	2.15	4.19E-21	UP
LINF_060012700	C2 domain/Ankyrin repeats (3 copies)/Ankyrin repeat - putative|Pfam:PF00168|Pfam:PF12796|Pfam:PF00023	2.57	2.01E-17	UP
LINF_270021600	Cyclic nucleotide-binding domain containing protein - putative|Pfam:PF00027	2.18	1.00E-13	UP
LINF_260029300	Fibronectin type III domain containing protein - putative|Pfam:PF00041	6.23	4.99E-79	UP
LINF_230012700	Galactose oxidase - central domain containing protein - putative|Pfam:PF13415	5.69	1.34E-78	UP
LINF_250017200	Galactose oxidase - central domain containing protein - putative|Pfam:PF13418	5.96	3.96E-64	UP
LINF_300016400	IQ calmodulin-binding motif containing protein - putative|Pfam:PF00612	3.28	5.47E-27	UP
LINF_150013800	Kelch motif/Galactose oxidase - central domain containing protein - putative|Pfam:PF13854|Pfam:PF13418|Pfam:PF13964|Pfam:PF13415	2.01	5.93E-13	UP
LINF_050010400	kinetoplast-associated protein-like protein	2.15	1.28E-18	UP
LINF_200012200	Midasin - putative	13.72	2.03E-215	UP
LINF_090016200	N-terminal region of Chorein- a TM vesicle-mediated sorter - putative|Pfam:PF12624	4.52	1.74E-56	UP
LINF_330026100	OTT (Orientia tsutsugamushi) 1508-like deaminase - putative	2.69	6.35E-08	UP
LINF_090012200	PH domain containing protein - putative|Pfam:PF00169	2.31	7.47E-15	UP
LINF_210019600	phosphatidylinositol 3-kinase - putative	2.8	1.42E-15	UP
LINF_360052600	predicted C2 domain protein	2.28	1.09E-17	UP
LINF_200019800	protein kinase - putative	2.68	4.01E-12	UP
LINF_210023500	Raptor N-terminal CASPase like domain containing protein - putative|Pfam:PF14538	2.4	2.71E-13	UP
LINF_330036400	Complex 1 protein (LYR family) - putative|Pfam:PF05347	2.47	1.15E-14	DOWN
LINF_310018400	Cytochrome b5-like Heme/Steroid binding domain containing protein - putative|Pfam:PF00173	2.15	1.95E-10	DOWN
LINF_220021500	Dephospho-CoA kinase - putative	2.06	1.71E-08	DOWN
LINF_270022300	DNA-directed RNA polymerase II-like protein	2.08	6.66E-08	DOWN
LINF_360008300	Dolicholphosphate-mannose synthase - putative	2.05	8.03E-07	DOWN
LINF_050005600	Dynein light chain - putative	2.11	1.27E-09	DOWN
LINF_280028000	Dynein light chain LC6 - flagellar outer arm - putative	2.06	2.86E-08	DOWN
LINF_340014000	Elongation factor 1-beta	2.01	1.22E-06	DOWN
LINF_250012900	Eukaryotic initiation factor 5a - putative	3.23	2.07E-27	DOWN
LINF_010010200	Fatty acyl CoA synthetase 2 - putative	2.15	4.19E-06	DOWN
LINF_210016700	Histone H2A - putative	2.56	6.01E-23	DOWN
LINF_300024900	Intraflagellar transport (IFT) protein - putative	2	4.91E-08	DOWN
LINF_350027300	Kinetoplastid membrane protein-11	2.27	1.26E-03	DOWN
LINF_040012700	Nascent polypeptide associated complex subunit- like protein - copy	2.36	4.00E-18	DOWN
LINF_040012800	Nascent polypeptide associated complex subunit- like protein - copy 2	2.06	2.46E-10	DOWN
LINF_230026500	Nucleoside 2-deoxyribosyltransferase - putative|Pfam:PF05014	2.04	2.81E-15	DOWN
LINF_320036800	Nucleoside diphosphate kinase b	2.5	1.33E-22	DOWN
LINF_360067000	Phosphoprotein lepp12	2.07	8.78E-08	DOWN
LINF_250014000	Prefoldin subunit - putative|Pfam:PF01920	2.38	3.98E-21	DOWN
LINF_230012800	Putative tRNA binding domain containing protein - putative|Pfam:PF01588	2.04	6.81E-12	DOWN
LINF_320034100	Ribosomal protein L27 - putative	2.41	9.80E-28	DOWN
LINF_360042600	Ribosomal protein L29 - putative	2.09	1.19E-14	DOWN
LINF_230018650	Small hydrophilic endoplasmic reticulum-associated protein (sherp)	2.79	1.18E-02	DOWN
LINF_260021900	Sphingolipid delta 4 desaturase - putative	2.16	9.53E-05	DOWN
LINF_300032800	Translation machinery associated TMA7 - putative|Pfam:PF09072	2.2	5.21E-11	DOWN
LINF_240020600	Translationally controlled tumor protein (TCTP) - putative	2.2	1.70E-02	DOWN
LINF_310033900	Ubiquinol-cytochrome-c reductase-like protein	2.29	2.64E-18	DOWN
LINF_310028300	Ubiquitin-fusion protein	2.5	1.94E-26	DOWN
LINF_310026800	Ubiquitin-fusion protein	2.56	4.15E-28	DOWN
LINF_350049500	Zinc-binding domain containing protein - putative|Pfam:PF13695	2.15	1.33E-11	DOWN
