# Supplementary material for: Comparative transcriptomic analysis of antimony resistant and susceptible Leishmania infantum lines
Source: Parasit Vectors. 2020 Nov 30;13:600. doi: 10.1186/s13071-020-04486-4 (PMC7706067; doi:10.1186/s13071-020-04486-4)
Supplement: Supplementary file 4 — Additional file 4: Table S3. Hypothetical proteins: enriched for the biological process (BP) category, not enriched for BP with and without Gene Ontology assigned terms. [file 13071_2020_4486_MOESM4_ESM.xlsx]

## Sheet: Enriched Hypothetical proteins 
Additional file 4: Table S4. Hypothetical proteins: enriched for biological process category (BP), not enriched for BP with and without Gene Ontology assigned terms
Hypothetical proteins enriched for Biological Process category
	Description	Fold Change	P-value	Regulation	GO enriched term
rRNA processing
LINF_200007600	Hypothetical protein - conserved	3.41	2.68E-34	UP	OVER
LINF_190011400	Hypothetical protein - conserved	2.25	5.20E-19	UP	OVER
Protein phosphorylation
LINF_200016300	Hypothetical protein	4.65	7.92E-41	UP	OVER
LINF_200014500	Hypothetical protein - conserved protein - unknown function	4.43	7.98E-23	UP	OVER
LINF_260026500	Hypothetical protein - conserved	3.56	1.10E-42	UP	OVER
LINF_080008500	Hypothetical protein - conserved	3.11	6.49E-22	UP	OVER
LINF_320007600	Hypothetical protein - conserved	3.06	3.04E-32	UP	OVER
LINF_200014600	Hypothetical protein - conserved protein - unknown function	2.94	1.01E-25	UP	OVER
LINF_080010300	Hypothetical protein - conserved	2.83	1.56E-38	UP	OVER
LINF_310012300	Hypothetical protein - conserved	2.65	7.65E-20	UP	OVER
LINF_200017500	Hypothetical protein	2.37	3.75E-25	UP	OVER
LINF_180013400	Hypothetical protein - conserved	2.3	2.95E-24	UP	OVER
Microtubule-based movement
LINF_330039900	Hypothetical protein - conserved	9.77	7.53E-122	UP	OVER
LINF_330039600	Hypothetical protein - conserved	6.31	1.57E-61	UP	OVER
LINF_340031500	Hypothetical protein - conserved	6.04	4.80E-94	UP	OVER
LINF_330038900	Hypothetical protein - conserved	6.03	1.25E-53	UP	OVER
LINF_330039200	Hypothetical protein - conserved	3.52	7.57E-29	UP	OVER
LINF_360062000	Hypothetical protein - conserved	3.38	7.41E-46	UP	OVER
LINF_340048900	Hypothetical protein - conserved	3.07	5.93E-42	UP	OVER
LINF_330038600	Hypothetical protein - conserved	2.61	1.18E-23	UP	OVER
LINF_330039100	hypothetical protein - conserved	2.55	1.11E-22	UP	OVER
LINF_170017500	Hypothetical protein - conserved	2.37	6.78E-12	UP	OVER
LINF_330013400	Hypothetical protein - conserved	2.16	1.15E-21	UP	OVER
Cellular process
LINF_260024900	Hypothetical protein - conserved	2.52	4.36E-22	UP	OVER
Protein ubiquitination
LINF_340040900	Hypothetical protein - conserved	4.24	5.50E-38	UP	OVER
LINF_130015800	Hypothetical protein - conserved	2.22	2.90E-21	UP	OVER
LINF_130015700	Hypothetical protein - conserved	2.15	1.57E-14	UP	OVER
Methylation
LINF_350051300	Hypothetical protein - conserved	2.1	7.51E-19	UP	UNDER
Cellular protein metabolic process
LINF_240007700	Hypothetical protein - conserved	2.08	4.61E-17	UP	OVER
Quorum sensing involved in interaction with host; multi-organism cellular process; modulation of development of symbiont involved in interaction with host
LINF_110011800	Hypothetical protein - conserved	10.72	1.24E-179	UP	OVER
LINF_010009700	Hypothetical protein - conserved	4.2	1.33E-65	UP	OVER
LINF_230020100	Hypothetical protein - conserved	2.21	6.50E-16	UP	OVER
Ribonucleoprotein complex subunit organization; ribosome biogenesis
LINF_330021500	Hypothetical protein - conserved	2.02	9.46E-10	DOWN	OVER/UNDER

## Sheet: Not enriched Hypothetical prote
Additional file 4: Table S4. Hypothetical proteins: enriched for biological process category (BP), not enriched for BP with and without Gene Ontology assigned terms
Hypothetical proteins not enriched for BP with GO terms
	Description	Fold Change	P-value	Regulation
Autophagosome assembly
LINF_130010700	Hypothetical protein - conserved	2.31	9.89E-25	UP
Nuclear-transcribed mRNA catabolic process, deadenylation-dependent decay
LINF_210013800	Hypothetical protein - conserved	3.79	4.20E-84	UP
Nuclear-transcribed mRNA poly(A) tail shortening
LINF_320012700	Hypothetical protein - conserved	2.18	9.81E-21	UP
Maturation of SSU-rRNA from tricistronic rRNA transcript (SSU-rRNA, 5.8S rRNA, LSU-rRNA)
LINF_350011300	Hypothetical protein - conserved	4.48	6.46E-52	UP
Chromatin
LINF_110014200	Hypothetical protein - conserved	3.35	2.41E-49	UP
Nucleic acid binding
LINF_320015400	Hypothetical protein - conserved	16.86	6.60E-140	UP
LINF_280008300	Hypothetical protein - conserved	11.86	1.62E-91	UP
LINF_110016400	Hypothetical protein - conserved	10.69	3.47E-187	UP
LINF_330030200	Hypothetical protein - conserved	4.1	2.08E-57	UP
Nucleic acid binding; integral component of membrane
LINF_290023100	Hypothetical protein - conserved	2.74	3.90E-27	UP
DNA binding
LINF_310020000	Hypothetical protein - conserved	17.98	8.20E-161	UP
LINF_310020200	Hypothetical protein - conserved	13.53	2.39E-98	UP
LINF_350023200	Hypothetical protein - conserved	3.16	3.11E-51	UP
Damaged DNA binding
LINF_360013100	Hypothetical protein - conserved	4.35	2.73E-52	UP
Transcription corepressor activity
LINF_150009800	Hypothetical protein	31.88	2.89E-252	UP
RNA binding
LINF_180018900	Hypothetical protein - conserved	14.3	8.01E-116	UP
LINF_180018700	Hypothetical protein	8.99	1.41E-135	UP
LINF_180018800	Hypothetical protein - conserved	8.54	7.26E-134	UP
LINF_220013400	Hypothetical protein - conserved	7.96	7.58E-106	UP
LINF_280019900	Hypothetical protein - conserved	6.25	7.67E-43	UP
LINF_320005200	Hypothetical protein - conserved	4.52	2.40E-41	UP
LINF_210013500	Hypothetical protein - conserved	4.03	1.49E-30	UP
LINF_220013300	Hypothetical protein - conserved	2.48	1.84E-11	UP
LINF_210026600	Hypothetical protein - conserved	2.18	4.93E-12	UP
LINF_280013800	Hypothetical protein - conserved	2.16	2.06E-10	UP
LINF_270023800	Hypothetical protein - conserved	2.15	1.71E-16	UP
LINF_040005400	Hypothetical protein - conserved	2.13	1.15E-13	UP
RNA binding; nucleic acid binding
LINF_270013100	Hypothetical protein - conserved	6.56	1.53E-86	UP
RNA binding; integral component of membrane
LINF_360060500	Hypothetical protein - conserved	2.01	9.33E-21	UP
Lysozyme activity
LINF_110006400	Hypothetical protein - conserved	2.05	2.84E-14	UP
Phosphatidylinositol-4,5-bisphosphate 5-phosphatase activity
LINF_210012600	Hypothetical protein - conserved	5.03	2.20E-43	UP
Monooxygenase activity
LINF_250026700	Hypothetical protein - conserved	2.16	2.27E-12	UP
Nuclease activity
LINF_210014100	Hypothetical protein - conserved	4.04	1.23E-44	UP
Calcium ion binding
LINF_070013100	Hypothetical protein - conserved	2.84	1.91E-25	UP
LINF_350025300	Hypothetical protein - conserved	2.33	2.59E-18	UP
Protein binding
LINF_200015900	Hypothetical protein - conserved	2.65	9.14E-31	UP
Intracellular
LINF_300030800	Hypothetical protein - conserved	6.45	6.04E-36	UP
Intracellular; integral component of membrane
LINF_340019300	Hypothetical protein - conserved	2.1	2.13E-14	UP
Nucleus
LINF_170017000	Hypothetical protein - conserved	7.11	3.71E-74	UP
LINF_120014600	Hypothetical protein - conserved	2.76	1.82E-02	UP
LINF_120012400	Hypothetical protein - conserved	2.5	3.47E-02	UP
Nuclear pore
LINF_340020700	Hypothetical protein - conserved	3	1.09E-34	UP
Nuclear lamina
LINF_270025100	Hypothetical protein - conserved	2.32	1.65E-16	UP
Cytoplasm
LINF_270010900	Hypothetical protein	2.37	9.48E-03	UP
Cytoplasm; intracellular; hydrolase activity; integral component of membrane
LINF_150009900	Hypothetical protein	3.36	4.72E-03	UP
Mitochondrion
LINF_220006000	Hypothetical protein - conserved	12.26	1.07E-87	UP
LINF_060012600	Hypothetical protein - conserved	4.02	6.13E-61	UP
LINF_050009400	Hypothetical protein - conserved	2.81	5.21E-17	UP
LINF_160019200	Hypothetical protein - conserved	2.59	8.85E-23	UP
LINF_340020300	Hypothetical protein - conserved	2.49	5.96E-21	UP
LINF_100006500	Hypothetical protein - conserved	2.46	2.10E-18	UP
LINF_100014800	Hypothetical protein - conserved	2.04	1.77E-13	UP
Cytosol
LINF_140008700	Hypothetical protein - conserved	2.24	3.09E-15	UP
Autophagy
LINF_240024800	Hypothetical protein - conserved	2.41	2.44E-17	UP
Spindle organization
LINF_210019100	Hypothetical protein - conserved	2.17	3.60E-20	UP
Metabolic process
LINF_110016200	Hypothetical protein - conserved	2.03	4.71E-11	UP
Negative regulation of cell proliferation
LINF_250019700	Hypothetical protein - conserved	2.29	1.44E-20	UP
Response to metal ion
LINF_180018500	Hypothetical protein - conserved	2.63	3.42E-34	UP
Protein transport
LINF_090010500	Hypothetical protein - conserved	3	9.53E-38	UP
Membrane
LINF_310027300	Hypothetical protein - conserved	2.66	4.07E-25	UP
LINF_280034200	Hypothetical protein - conserved	2.34	4.19E-09	UP
LINF_070010400	Hypothetical protein - conserved	2.07	6.19E-10	UP
Integral component of membrane
LINF_310022500	Hypothetical protein - conserved	14.98	2.59E-233	UP
LINF_090012800	Hypothetical protein - conserved	13.58	1.95E-24	UP
LINF_200012400	Hypothetical protein - conserved	13.31	1.22E-118	UP
LINF_270033830	Hypothetical protein	12.22	1.28E-94	UP
LINF_350029600	Hypothetical protein - conserved	9.69	2.87E-101	UP
LINF_350048700	Hypothetical protein - conserved	8.27	1.62E-90	UP
LINF_070014400	Hypothetical protein - conserved	8.22	3.97E-128	UP
LINF_100011700	Hypothetical protein - conserved	6.97	2.46E-64	UP
LINF_300037000	Hypothetical protein - conserved	6.49	6.68E-59	UP
LINF_130018400	Hypothetical protein - conserved	6.05	2.62E-62	UP
LINF_080006700	Hypothetical protein - conserved	5.68	2.23E-48	UP
LINF_360056300	Hypothetical protein - conserved	4.66	1.69E-101	UP
LINF_270017800	Hypothetical protein - conserved	4.11	2.28E-37	UP
LINF_170011000	Hypothetical protein - conserved	3.98	1.25E-51	UP
LINF_040009300	Hypothetical protein - conserved	3.44	4.44E-38	UP
LINF_140010300	Hypothetical protein - conserved	3.23	2.74E-34	UP
LINF_190016100	Hypothetical protein - conserved	3.12	1.87E-25	UP
LINF_340009800	Hypothetical protein - conserved	3	1.00E-26	UP
LINF_160006800	Hypothetical protein - conserved	2.89	8.97E-28	UP
LINF_290029600	Hypothetical protein - conserved	2.88	1.00E-42	UP
LINF_100008200	Hypothetical protein - conserved	2.86	3.26E-28	UP
LINF_190010500	Hypothetical protein - conserved	2.83	3.60E-22	UP
LINF_350054000	Hypothetical protein - conserved	2.8	2.27E-15	UP
LINF_100008600	Hypothetical protein - conserved	2.79	5.92E-31	UP
LINF_340037350	Hypothetical protein - conserved	2.78	8.15E-15	UP
LINF_230022200	Hypothetical protein - conserved	2.76	4.41E-35	UP
LINF_220022500	Hypothetical protein - conserved	2.75	3.53E-24	UP
LINF_080011100	Hypothetical protein - conserved	2.7	1.71E-14	UP
LINF_220014400	Hypothetical protein - conserved	2.7	2.29E-07	UP
LINF_250018700	Hypothetical protein - conserved	2.7	1.52E-13	UP
LINF_340011800	Hypothetical protein - conserved	2.68	1.74E-20	UP
LINF_050017200	Hypothetical protein - conserved	2.59	7.24E-25	UP
LINF_100018600	Hypothetical protein - conserved	2.59	2.05E-27	UP
LINF_300018300	Hypothetical protein - conserved	2.59	2.31E-17	UP
LINF_330029000	Hypothetical protein - conserved	2.57	2.12E-13	UP
LINF_250013500	Hypothetical protein - conserved	2.54	1.73E-28	UP
LINF_070014600	Hypothetical protein - conserved	2.53	2.58E-16	UP
LINF_050013900	Hypothetical protein - conserved	2.52	1.04E-18	UP
LINF_220012400	Hypothetical protein - conserved	2.47	2.52E-03	UP
LINF_240007300	Hypothetical protein - conserved	2.47	6.04E-20	UP
LINF_340041050	Hypothetical protein - unknown function	2.46	2.26E-05	UP
LINF_030010400	Hypothetical protein - conserved	2.45	1.10E-16	UP
LINF_060014200	Hypothetical protein - conserved	2.44	2.70E-18	UP
LINF_240020200	Hypothetical protein - conserved	2.42	6.35E-15	UP
LINF_190009700	Hypothetical protein - conserved	2.41	7.75E-09	UP
LINF_250013600	Hypothetical protein - conserved	2.37	3.48E-12	UP
LINF_320020000	Hypothetical protein - conserved	2.37	2.38E-14	UP
LINF_130007600	Hypothetical protein - conserved	2.33	1.44E-16	UP
LINF_150014500	Hypothetical protein - conserved	2.3	6.19E-18	UP
LINF_260017300	Hypothetical protein - conserved	2.29	5.72E-21	UP
LINF_060011100	Hypothetical protein - conserved	2.28	9.67E-20	UP
LINF_180008800	Hypothetical protein - conserved	2.28	1.79E-20	UP
LINF_180010400	Hypothetical protein - conserved	2.27	1.50E-15	UP
LINF_360068800	Hypothetical protein - conserved	2.25	2.84E-19	UP
LINF_150012600	Hypothetical protein - conserved	2.24	3.85E-16	UP
LINF_040017000	Hypothetical protein - conserved	2.23	3.34E-14	UP
LINF_300006100	Hypothetical protein - conserved	2.21	2.01E-15	UP
LINF_330012100	Hypothetical protein - conserved	2.21	2.39E-18	UP
LINF_340031000	Hypothetical protein	2.21	7.53E-12	UP
LINF_080009500	Hypothetical protein - conserved	2.19	3.31E-20	UP
LINF_230011000	Hypothetical protein - conserved	2.19	2.27E-21	UP
LINF_120008500	Hypothetical protein - conserved	2.18	1.07E-11	UP
LINF_220020500	Hypothetical protein - conserved	2.18	5.39E-12	UP
LINF_340011200	Hypothetical protein - conserved	2.16	2.68E-16	UP
LINF_360015000	Hypothetical protein	2.16	1.54E-03	UP
LINF_350033200	Hypothetical protein - conserved	2.15	1.44E-09	UP
LINF_180015000	Hypothetical protein - conserved	2.1	9.57E-11	UP
LINF_270012600	Hypothetical protein - conserved	2.1	3.49E-09	UP
LINF_070014500	Hypothetical protein - conserved	2.08	7.64E-08	UP
LINF_360015400	Hypothetical protein - conserved	2.06	1.63E-11	UP
LINF_200013100	Hypothetical protein - conserved protein - unknown function	2.05	5.88E-05	UP
LINF_150007800	Hypothetical protein - conserved	2.03	7.42E-16	UP
LINF_310024700	Hypothetical protein - conserved	2.01	6.64E-08	UP
Nitrogenase activity
LINF_200015400	Hypothetical protein - conserved protein - unknown function	9.25	4.85E-88	UP
Kinase activity
LINF_100011900	Hypothetical protein	21.45	4.71E-21	UP
Oxidoreductase activity
LINF_260011500	Hypothetical protein - conserved	2.12	8.32E-21	UP
Oxidoreductase activity, acting on CH-OH group of donors
LINF_080008400	Hypothetical protein - conserved	3.01	8.46E-25	UP
Transferase activity, transferring phosphorus-containing groups
LINF_230019700	Hypothetical protein - conserved	2.22	6.12E-24	UP
Hydrolase activity; integral component of membrane
LINF_070011000	Hypothetical protein - conserved	3.02	8.50E-35	UP
Viral DNA genome packaging
LINF_020009900	Hypothetical protein - conserved	2.56	1.29E-18	UP
Autophagy of peroxisome
LINF_350027800	Hypothetical protein - conserved	7.25	6.22E-105	UP
Ciliary basal body
LINF_190016900	Hypothetical protein - conserved	4.71	6.40E-50	UP
Intracellular organelle; cytoplasm
LINF_320022200	Hypothetical protein - conserved	2.17	6.96E-12	UP
Intracellular part
LINF_360070200	Hypothetical protein - conserved	2.5	9.12E-27	UP
Cytoplasmic part
LINF_260023200	Hypothetical protein - conserved	2.58	4.22E-23	UP
Cytoplasmic part; intracellular organelle; integral component of membrane
LINF_220009100	Hypothetical protein - conserved	2.25	7.39E-18	UP
Metal ion binding
LINF_300039400	Hypothetical protein - conserved	10.49	1.18E-80	UP
LINF_260017600	Hypothetical protein - conserved	5.55	1.60E-78	UP
LINF_300029300	Hypothetical protein - conserved	4.72	4.04E-56	UP
LINF_320035700	Hypothetical protein - conserved	2.52	9.37E-23	UP
LINF_080006200	Hypothetical protein - conserved	2.15	9.56E-14	UP
Regulation of cellular process
LINF_250018600	Hypothetical protein - conserved	2.3	6.39E-20	UP
Mucus layer
LINF_030013200	Hypothetical protein - conserved	2.78	3.91E-23	UP

## Sheet: Hypothetical proteins without G
Additional file 4: Table S4. Hypothetical proteins: enriched for biological process category (BP), not enriched for BP with and without Gene Ontology assigned terms
Not enriched Hypothetical proteins without GO
ID	Description	Fold Change	P-value	Regulation
LINF_340033400	Hypothetical protein - conserved	23.08	1.83E-98	UP
LINF_350031200	Hypothetical protein - conserved	22.45	3.00E-40	UP
LINF_340029200	Hypothetical protein - conserved	21.68	6.18E-88	UP
LINF_320039700	Hypothetical protein - conserved	18.18	1.64E-244	UP
LINF_220023200	Hypothetical protein	17.15	5.02E-90	UP
LINF_120010100	Hypothetical protein - conserved	16.61	2.45E-89	UP
LINF_120010000	Hypothetical protein - conserved	14.48	2.65E-57	UP
LINF_340025400	Hypothetical protein - conserved	12.24	7.88E-101	UP
LINF_200012500	Hypothetical protein - conserved	11.9	1.94E-117	UP
LINF_360064500	Hypothetical protein - conserved	11.7	1.01E-164	UP
LINF_290030600	Hypothetical protein - conserved	11.47	1.11E-57	UP
LINF_310029800	Hypothetical protein - conserved	10.26	7.42E-61	UP
LINF_330030700	Hypothetical protein - conserved	9.21	2.02E-71	UP
LINF_350048200	Hypothetical protein - conserved	8.79	2.35E-97	UP
LINF_120009900	Hypothetical protein - conserved	8.73	7.21E-58	UP
LINF_330023100	Hypothetical protein - conserved	7.6	7.68E-124	UP
LINF_320028800	Hypothetical protein - conserved	7.08	4.26E-47	UP
LINF_250020700	Hypothetical protein - conserved	7.01	5.69E-117	UP
LINF_350009000	Hypothetical protein	6.98	1.98E-38	UP
LINF_220008300	Hypothetical protein - conserved	6.92	4.10E-98	UP
LINF_290028200	Hypothetical protein - conserved	6.67	1.56E-83	UP
LINF_190008600	Hypothetical protein - conserved	6.34	4.94E-80	UP
LINF_120009800	Hypothetical protein - conserved	6.31	3.79E-28	UP
LINF_220021900	Hypothetical protein	6.29	7.96E-59	UP
LINF_080011400	Hypothetical protein - conserved	6.28	3.12E-64	UP
LINF_310016300	Hypothetical protein - conserved	6.18	8.90E-77	UP
LINF_190010900	Hypothetical protein - conserved	6.14	1.32E-72	UP
LINF_350029100	Hypothetical protein - conserved	5.45	2.49E-90	UP
LINF_090013800	Hypothetical protein - conserved	5.25	1.66E-54	UP
LINF_030009300	Hypothetical protein - conserved	5.21	3.98E-53	UP
LINF_270024250	Hypothetical protein - unknown function	5.21	8.38E-10	UP
LINF_360059300	Hypothetical protein - conserved	5.16	1.27E-42	UP
LINF_310022700	Hypothetical protein - conserved	5.14	5.40E-42	UP
LINF_180019700	Hypothetical protein - conserved	4.81	3.09E-12	UP
LINF_190007500	Hypothetical protein - conserved	4.69	1.70E-43	UP
LINF_310010400	Hypothetical protein - conserved	4.69	5.98E-46	UP
LINF_280016100	Hypothetical protein - conserved	4.68	8.04E-22	UP
LINF_310010700	Hypothetical protein - conserved	4.65	6.57E-33	UP
LINF_320019500	Hypothetical protein - conserved	4.65	4.83E-13	UP
LINF_150013900	Hypothetical protein - conserved	4.37	1.25E-70	UP
LINF_130013000	Hypothetical protein - conserved	4.36	2.64E-56	UP
LINF_330038700	Hypothetical protein - conserved	4.14	3.50E-60	UP
LINF_020011100	Hypothetical protein - conserved	4.09	2.74E-49	UP
LINF_210014300	Hypothetical protein - conserved	4.03	3.54E-59	UP
LINF_180013700	Hypothetical protein - conserved	3.94	4.97E-40	UP
LINF_360045900	Hypothetical protein - conserved	3.91	2.40E-16	UP
LINF_070014800	Hypothetical protein - conserved	3.89	1.73E-51	UP
LINF_220011700	Hypothetical protein - conserved	3.88	1.61E-29	UP
LINF_290020500	Hypothetical protein - conserved	3.87	7.09E-31	UP
LINF_310032100	Hypothetical protein - conserved	3.8	9.96E-35	UP
LINF_290020800	Hypothetical protein	3.75	9.43E-04	UP
LINF_360023400	Hypothetical protein - conserved	3.75	2.54E-40	UP
LINF_310020900	Hypothetical protein - conserved	3.7	5.97E-31	UP
LINF_300025100	Hypothetical protein	3.68	3.34E-14	UP
LINF_330039800	Hypothetical protein - conserved	3.65	5.28E-33	UP
LINF_260026900	Hypothetical protein - conserved	3.62	8.62E-28	UP
LINF_310020800	Hypothetical protein - conserved	3.62	2.24E-50	UP
LINF_200015200	Hypothetical protein - conserved protein - unknown function	3.54	9.49E-26	UP
LINF_350048000	Hypothetical protein - conserved	3.5	2.19E-25	UP
LINF_340032400	Hypothetical protein - conserved	3.44	1.13E-24	UP
LINF_090009800	Hypothetical protein - conserved	3.42	3.29E-36	UP
LINF_210024600	Hypothetical protein - conserved	3.42	4.71E-17	UP
LINF_110013800	Hypothetical protein - conserved	3.4	4.10E-42	UP
LINF_310030150	Hypothetical protein	3.39	1.46E-22	UP
LINF_300029800	Hypothetical protein - conserved	3.38	2.11E-27	UP
LINF_220006800	Hypothetical protein - conserved	3.33	8.85E-36	UP
LINF_190010200	Hypothetical protein - conserved	3.32	7.10E-29	UP
LINF_340018000	Hypothetical protein - conserved	3.31	1.14E-36	UP
LINF_290017700	Hypothetical protein - conserved	3.26	2.75E-35	UP
LINF_310029600	Hypothetical protein - conserved	3.23	2.16E-20	UP
LINF_350047900	Hypothetical protein - conserved	3.22	1.09E-22	UP
LINF_320040300	Hypothetical protein - conserved	3.2	1.92E-41	UP
LINF_080011200	Hypothetical protein	3.18	3.95E-11	UP
LINF_260023500	Hypothetical protein - conserved	3.18	7.43E-30	UP
LINF_030012000	Hypothetical protein - conserved	3.15	1.93E-31	UP
LINF_140013700	Hypothetical protein - conserved	3.14	2.29E-35	UP
LINF_330039500	Hypothetical protein - conserved	3.14	1.24E-47	UP
LINF_360058000	Hypothetical protein - conserved	3.13	3.30E-30	UP
LINF_330041000	Hypothetical protein - conserved	3.1	1.96E-31	UP
LINF_060013800	Hypothetical protein - conserved	3.08	2.87E-23	UP
LINF_260020100	Hypothetical protein - conserved	3.08	4.06E-23	UP
LINF_060013500	Hypothetical protein - conserved	3.02	7.11E-22	UP
LINF_300029700	Hypothetical protein - conserved	3.02	5.30E-27	UP
LINF_310032400	Hypothetical protein - conserved	2.98	4.42E-18	UP
LINF_290010300	Hypothetical protein - conserved	2.96	9.50E-24	UP
LINF_260020000	Hypothetical protein - conserved	2.94	1.95E-12	UP
LINF_260012300	Hypothetical protein - conserved	2.91	3.04E-31	UP
LINF_070015800	Hypothetical protein - conserved	2.9	3.79E-31	UP
LINF_340022300	Hypothetical protein - conserved	2.9	4.42E-21	UP
LINF_360022000	Hypothetical protein - conserved	2.9	1.22E-37	UP
LINF_050011800	Hypothetical protein - conserved	2.86	1.20E-19	UP
LINF_070007000	Hypothetical protein - conserved	2.85	9.52E-14	UP
LINF_170020500	Hypothetical protein - conserved	2.85	6.11E-27	UP
LINF_150015900	Hypothetical protein - conserved	2.84	1.50E-48	UP
LINF_340045000	Hypothetical protein - conserved	2.82	1.21E-13	UP
LINF_160018200	Hypothetical protein - conserved	2.81	5.99E-20	UP
LINF_130019400	Hypothetical protein - conserved	2.8	5.92E-13	UP
LINF_030008400	Hypothetical protein - conserved	2.79	2.87E-17	UP
LINF_080008600	Hypothetical protein	2.79	2.15E-09	UP
LINF_150019200	Hypothetical protein - conserved	2.79	2.84E-30	UP
LINF_340020900	Hypothetical protein - conserved	2.79	2.06E-23	UP
LINF_170010800	Hypothetical protein - conserved	2.78	4.34E-17	UP
LINF_220018100	Hypothetical protein	2.78	2.39E-06	UP
LINF_170010400	Hypothetical protein - conserved	2.77	6.30E-18	UP
LINF_280024300	Hypothetical protein - conserved	2.77	1.32E-20	UP
LINF_170019200	Hypothetical protein - conserved	2.76	1.95E-10	UP
LINF_360048300	Hypothetical protein - conserved	2.76	2.51E-21	UP
LINF_260026100	Hypothetical protein - conserved	2.74	4.07E-16	UP
LINF_350010800	Hypothetical protein - conserved	2.74	3.74E-32	UP
LINF_350013900	Hypothetical protein - conserved	2.74	1.02E-28	UP
LINF_310022400	Hypothetical protein - conserved	2.73	2.36E-22	UP
LINF_160016500	Hypothetical protein - conserved	2.72	9.49E-18	UP
LINF_310030400	Hypothetical protein - conserved	2.72	8.83E-22	UP
LINF_310021000	Hypothetical protein - conserved	2.71	4.43E-20	UP
LINF_190018500	Hypothetical protein - conserved	2.7	4.45E-12	UP
LINF_310030100	Hypothetical protein - conserved	2.69	1.01E-21	UP
LINF_260030500	Hypothetical protein - conserved	2.68	9.45E-27	UP
LINF_280006800	Hypothetical protein - conserved	2.68	1.01E-22	UP
LINF_250013900	Hypothetical protein - conserved	2.64	3.03E-25	UP
LINF_250014200	Hypothetical protein - conserved	2.63	9.42E-11	UP
LINF_300025000	Hypothetical protein - conserved	2.63	1.39E-13	UP
LINF_360077700	Hypothetical protein - conserved	2.62	1.34E-20	UP
LINF_230016300	Hypothetical protein	2.6	1.23E-12	UP
LINF_320013500	Hypothetical protein - conserved	2.59	1.27E-16	UP
LINF_020010400	Hypothetical protein - conserved	2.58	2.21E-19	UP
LINF_310029300	Hypothetical protein - conserved	2.58	2.36E-12	UP
LINF_320030800	Hypothetical protein - conserved	2.58	8.17E-20	UP
LINF_100014200	Hypothetical protein - conserved	2.57	9.21E-15	UP
LINF_200016200	Hypothetical protein - conserved	2.56	6.02E-19	UP
LINF_030009900	Hypothetical protein - conserved	2.54	3.59E-21	UP
LINF_040013700	Hypothetical protein - conserved	2.53	1.38E-15	UP
LINF_080014400	Hypothetical protein - conserved	2.53	5.79E-15	UP
LINF_170015300	Hypothetical protein - conserved	2.53	1.89E-13	UP
LINF_110016600	Hypothetical protein	2.52	3.81E-09	UP
LINF_220009400	Hypothetical protein - conserved	2.51	2.88E-03	UP
LINF_310020400	Hypothetical protein - conserved	2.51	1.81E-23	UP
LINF_030007900	Hypothetical protein - conserved	2.5	4.13E-15	UP
LINF_310026900	Hypothetical protein - conserved	2.5	2.22E-19	UP
LINF_310030000	Hypothetical protein - conserved	2.49	1.20E-13	UP
LINF_200015700	Hypothetical protein - conserved protein - unknown function	2.48	1.06E-12	UP
LINF_110013900	Hypothetical protein - conserved	2.47	4.53E-19	UP
LINF_120010200	Hypothetical protein - conserved	2.47	4.90E-11	UP
LINF_260017800	Hypothetical protein - conserved	2.47	7.63E-15	UP
LINF_310032600	Hypothetical protein - conserved	2.47	2.48E-07	UP
LINF_260016900	Hypothetical protein - conserved	2.46	1.28E-20	UP
LINF_310029200	Hypothetical protein - conserved	2.46	3.27E-14	UP
LINF_340012200	Hypothetical protein - conserved	2.46	2.65E-14	UP
LINF_200006400	Hypothetical protein - conserved	2.45	1.15E-23	UP
LINF_160018400	Hypothetical protein - conserved	2.42	4.16E-15	UP
LINF_230013900	Hypothetical protein	2.42	2.72E-13	UP
LINF_230018400	Hypothetical protein - conserved	2.42	1.16E-24	UP
LINF_120015300	Hypothetical protein - conserved	2.41	5.23E-23	UP
LINF_350042000	Hypothetical protein - conserved	2.41	7.36E-13	UP
LINF_340031600	Hypothetical protein	2.39	6.87E-17	UP
LINF_040008600	Hypothetical protein - conserved	2.38	6.86E-16	UP
LINF_100013400	Hypothetical protein - conserved	2.38	2.07E-14	UP
LINF_310017000	Hypothetical protein - conserved	2.38	1.99E-12	UP
LINF_310030200	Hypothetical protein - conserved	2.36	1.40E-10	UP
LINF_360028300	Hypothetical protein - conserved	2.35	1.19E-12	UP
LINF_120008100	Hypothetical protein - conserved	2.34	3.44E-21	UP
LINF_350019600	Hypothetical protein - conserved	2.34	9.75E-22	UP
LINF_050012200	Hypothetical protein - conserved	2.33	2.19E-16	UP
LINF_320032100	Hypothetical protein - conserved	2.32	8.26E-17	UP
LINF_350020600	Hypothetical protein - conserved	2.31	4.00E-12	UP
LINF_080011500	Hypothetical protein - conserved	2.3	5.17E-16	UP
LINF_260019400	Hypothetical protein - conserved	2.3	8.75E-13	UP
LINF_320044100	Hypothetical protein - conserved	2.28	1.04E-16	UP
LINF_080009300	Hypothetical protein - conserved	2.27	1.49E-24	UP
LINF_340025900	Hypothetical protein - conserved	2.27	5.19E-19	UP
LINF_160018500	Hypothetical protein - conserved	2.26	8.84E-15	UP
LINF_290015400	Hypothetical protein - conserved	2.26	3.29E-14	UP
LINF_300020000	Hypothetical protein - conserved	2.26	3.12E-10	UP
LINF_300023800	Hypothetical protein - conserved	2.26	4.03E-12	UP
LINF_350007100	Hypothetical protein - conserved	2.26	4.57E-18	UP
LINF_350018500	Hypothetical protein - conserved	2.26	9.50E-11	UP
LINF_030013600	Hypothetical protein - conserved	2.23	1.79E-14	UP
LINF_250014100	Hypothetical protein - conserved	2.22	5.57E-16	UP
LINF_210015300	Hypothetical protein - conserved	2.21	7.18E-14	UP
LINF_310025000	Hypothetical protein - conserved	2.21	2.53E-08	UP
LINF_220009500	Hypothetical protein - conserved	2.2	2.48E-02	UP
LINF_220011800	Hypothetical protein - conserved	2.2	4.42E-15	UP
LINF_180008900	Hypothetical protein - conserved	2.19	3.47E-15	UP
LINF_010010900	Hypothetical protein - conserved	2.18	8.09E-16	UP
LINF_170010700	Hypothetical protein - conserved	2.18	4.28E-12	UP
LINF_180016800	Hypothetical protein - conserved	2.18	5.41E-03	UP
LINF_240015000	Hypothetical protein - conserved	2.17	3.50E-13	UP
LINF_360045800	Hypothetical protein - conserved	2.17	1.12E-14	UP
LINF_070015900	Hypothetical protein - conserved	2.16	3.63E-13	UP
LINF_210017600	Hypothetical protein - conserved	2.16	1.33E-11	UP
LINF_350031300	Hypothetical protein - conserved	2.15	2.27E-06	UP
LINF_330033800	Hypothetical protein - conserved	2.13	6.09E-13	UP
LINF_060012300	Hypothetical protein - conserved	2.12	9.21E-15	UP
LINF_280021400	Hypothetical protein - conserved	2.12	2.56E-10	UP
LINF_360065200	Hypothetical protein - conserved	2.12	2.45E-18	UP
LINF_330039000	Hypothetical protein - conserved	2.11	4.39E-08	UP
LINF_330039700	Hypothetical protein - conserved	2.11	4.56E-10	UP
LINF_350047000	Hypothetical protein - conserved	2.11	1.01E-14	UP
LINF_090022800	Hypothetical protein - conserved	2.09	1.99E-18	UP
LINF_250023400	Hypothetical protein - conserved	2.09	1.41E-14	UP
LINF_270015900	Hypothetical protein - conserved	2.08	6.20E-09	UP
LINF_190015900	Hypothetical protein - conserved	2.07	9.67E-10	UP
LINF_300032300	Hypothetical protein - conserved	2.07	1.72E-15	UP
LINF_350012800	Hypothetical protein - conserved	2.07	1.41E-12	UP
LINF_180012900	Hypothetical protein - conserved	2.06	5.25E-11	UP
LINF_090019300	Hypothetical protein - conserved	2.05	3.65E-10	UP
LINF_240009100	Hypothetical protein - conserved	2.05	1.95E-09	UP
LINF_310027700	Hypothetical protein - conserved	2.05	6.18E-09	UP
LINF_110016700	Hypothetical protein	2.04	5.16E-07	UP
LINF_290027400	Hypothetical protein - conserved	2.04	1.54E-13	UP
LINF_100006800	Hypothetical protein - conserved	2.03	4.57E-09	UP
LINF_290009600	Hypothetical protein - conserved	2.03	5.57E-08	UP
LINF_290032000	Hypothetical protein - conserved	2.03	5.26E-13	UP
LINF_130018100	Hypothetical protein - conserved	2.02	3.49E-15	UP
LINF_170019100	Hypothetical protein - conserved	2.02	1.17E-10	UP
LINF_180012300	Hypothetical protein - conserved	2.02	6.05E-09	UP
LINF_360033000	Hypothetical protein - conserved	2.02	3.24E-08	UP
LINF_040006000	Hypothetical protein - conserved	2	1.60E-16	UP
LINF_150015800	Hypothetical protein - conserved	2	1.91E-16	UP
LINF_250016700	Hypothetical protein - conserved	2	8.61E-17	UP
LINF_280012500	Hypothetical protein - conserved	2.54	6.62E-10	DOWN
LINF_140015100	Hypothetical protein	2.46	2.85E-07	DOWN
LINF_180007600	Hypothetical protein - conserved	2.44	7.16E-10	DOWN
LINF_290018800	Hypothetical protein - conserved	2.4	1.87E-12	DOWN
LINF_210015900	Hypothetical protein - conserved	2.33	3.70E-07	DOWN
LINF_020007700	Hypothetical protein - conserved	2.28	1.29E-08	DOWN
LINF_330038500	Hypothetical protein - conserved	2.28	2.58E-03	DOWN
LINF_100014600	Hypothetical protein - conserved	2.17	4.08E-14	DOWN
LINF_360010800	Hypothetical protein - conserved	2.17	1.66E-17	DOWN
LINF_270006200	Hypothetical protein - conserved	2.14	3.52E-26	DOWN
LINF_030014700	Hypothetical protein - conserved	2.13	3.77E-16	DOWN
LINF_040011400	Hypothetical protein - conserved	2.13	2.00E-22	DOWN
LINF_340047900	Hypothetical protein - conserved	2.11	1.90E-16	DOWN
LINF_090014800	Hypothetical protein - conserved	2.09	2.39E-06	DOWN
LINF_220022700	Hypothetical protein - conserved	2.06	3.97E-13	DOWN
LINF_250012800	Hypothetical protein	2.05	5.59E-08	DOWN
LINF_210006300	Hypothetical protein - conserved	2.04	6.51E-07	DOWN
LINF_270018100	Hypothetical protein - conserved	2.04	4.14E-09	DOWN
LINF_320010000	Hypothetical protein - conserved	2.04	4.35E-13	DOWN
LINF_140011300	Hypothetical protein - conserved	2.03	5.60E-07	DOWN
LINF_300023600	Hypothetical protein - conserved	2.03	7.38E-05	DOWN
LINF_360020700	Hypothetical protein - conserved	2.01	9.59E-07	DOWN
